# Supplementary material for: Enhanced Yield of Pepper Plants Promoted by Soil Application of Volatiles From Cell-Free Fungal Culture Filtrates Is Associated With Activation of the Beneficial Soil Microbiota
Source: Front Plant Sci. 2021 Oct 21;12:752653. doi: 10.3389/fpls.2021.752653 (PMC8566893; doi:10.3389/fpls.2021.752653)
Supplement: Supplementary file 1 [file Data_Sheet_1.zip]

Archive with 8 entries (8 files):
- Supplementary Figures 1-6.PDF
- Supplementary Table 1.PDF
- Supplementary Table 2.PDF
- Supplementary Table 3.PDF
- Supplementary Table 4.XLSX
- Supplementary Table 5.XLSX
- Supplementary Table 6.PDF
- Supplementary Table 7.XLSX
