# Supplementary material for: Enhanced Yield of Pepper Plants Promoted by Soil Application of Volatiles From Cell-Free Fungal Culture Filtrates Is Associated With Activation of the Beneficial Soil Microbiota
Source: Front Plant Sci. 2021 Oct 21;12:752653. doi: 10.3389/fpls.2021.752653 (PMC8566893; doi:10.3389/fpls.2021.752653)
Supplement: Supplementary file 1 [file Data_Sheet_1.zip › Supplementary Table 4.XLSX]

## Sheet: Relative abundance of bacteria
Table S4:Relative abundances of bacterial species in soils irrigated with or without fungal CFs or DEs. Species whose relative abundances are enhanced by fungal CFs and DEs are highlighted in yelow. Species whose relative abundances are reduced by fungal CFs and DEs are highlighted in green.
Taxonomic Category						Samples
Phylum	Class	Order	Family	Genus	Species	Control	+ A.a. CF	+ P. a. CF	+ T. h. CF	Control	+ A.a. DE	+ P. a. DE	+ T. h. DE
Acidobacteria	Acidobacteria	Acidobacteria	Acidobacteriaceae	Acidipila	Acidipila dinghuensis	0.0596667	0.058	0.061	0.114333	0.0943333	0.183333	0.075	0.0633333
					Acidipila rosea	0.906667	0.458	0.523	1.098	0.666667	0.773667	0.578333	0.444
				Acidobacterium	Acidobacterium ailaaui	1.86933	1.473	1.20133	1.059	1.875	1.575	1.95167	2.08067
					Acidobacterium capsulatum	0.0353333	0.008	0.037	0.00833333	0.006	0.0156667	0.0136667	0.018
				Aridibacter	Aridibacter famidurans	0.00966667	0.0196667	0.0276667	0.00133333	0.071	0.0196667	0.031	0.028
				Bryocella	Bryocella elongata	0.011	0.006	0.00433333	0.0103333	0.005	0.008	0.008	0.005
				Edaphobacter	Edaphobacter dinghuensis	2.42633	1.81867	1.939	2.07133	1.77067	3.191	2.47133	1.51167
					Edaphobacter modestus	0.316	0.267333	0.287667	0.422	0.281333	0.287667	0.249667	0.272667
				Granulicella	Granulicella acidiphila	0.320333	0.221333	0.260667	0.292667	0.375	0.493333	0.437333	0.253667
					Granulicella arctica	0.007	0.00266667	0.006	0.007	0.003	0.00566667	0.00733333	0.00833333
					Granulicella paludicola	0.00566667	0.016	0.088	0.00266667	0.00833333	0.00266667	0.0213333	0.006
					Granulicella pectinivorans	0.0276667	0.0156667	0.0156667	0.0283333	0.0613333	0.0483333	0.048	0.0333333
					Granulicella sapmiensis	0.011	0.0126667	0.012	0.0163333	0.015	0.036	0.068	0.028
				Occallatibacter	Occallatibacter riparius	1.483	1.965	1.81333	1.35367	2.25933	1.731	2.537	1.63833
					Occallatibacter savannae	0.589	0.367	0.414	0.308	0.532	0.354	0.316333	0.494667
				Silvibacterium	Silvibacterium bohemicum	0.138	0.0466667	0.0436667	0.109333	0.133333	0.0676667	0.1	0.0996667
				Terracidiphilus	Terracidiphilus gabretensis	0.492667	0.361667	0.315333	0.209667	0.435333	0.393667	0.385	0.359333
				Terriglobus	Terriglobus albidus	0.0413333	0.191	0.189333	0.023	0.0593333	0.236333	0.355	0.221
					Terriglobus saanensis	0.0466667	0.255	0.0446667	0.056	0.0543333	0.0136667	0.0136667	0.213667
				Telmatobacter	Telmatobacter bradus	0.0193333	0.0136667	0.00833333	0.0293333	0.0153333	0.008	0.0146667	0.053
	Acidobacteriia	Bryobacterales	Bryobacteraceae	Bryobacter	Bryobacter aggregatus	0.006	0.00433333	0.00266667	0.00366667	0.0226667	0.00833333	0.005	0.00533333
				Paludibaculum	Paludibaculum fermentans	1.41033	1.01233	1.039	0.953333	1.809	1.685	1.567	1.45067
	Vicinamibacterias	Vicinamibacteriales	Vicinamibacteriaceae	Vicinamibacter	Vicinamibacter silvestris	0.0816667	0.0646667	0.073	0.042	0.16	0.102667	0.161333	0.0886667
Actinobacteria	Acidimicrobiia	Acidimicrobiales	Acidimicrobiaceae	Aciditerrimonas	Aciditerrimonas ferrireducens	0.297667	0.202	0.228333	0.212667	0.339667	0.389	0.376	0.247
			Iamiacea	Aquihabitans	Aquihabitans daechungensis	0.0696667	0.055	0.0493333	0.026	0.068	0.0693333	0.0876667	0.0623333
	Actinobacteria	Acidothermales	Acidothermaceae	Acidothermus	Acidothermus cellulolyticus	0.246667	0.181667	0.178	0.175667	0.0583333	0.104667	0.062	0.0616667
		Actinomycetales	Actinomycetaceae	Actinomyces	Actinomyces canis	0.017	0.00766667	0.009	0.00666667	0.00233333	0.0136667	0.0133333	0.011
		Catenulisporales	Actinospicaceaea	Actinospica	Actinospica acidiphila	0.0383333	0.0273333	0.031	0.019	0.0113333	0.0456667	0.014	0.014
					Actinospica robiniae	0.00766667	0.00666667	0.006	0.0133333	0.00333333	0.00533333	0.00466667	0.000666667
		Bifidobacteriales	Bifidobacteriaceae	Bifidobacterium	Bifidobacterium animalis	0.003	0.004	0.00266667	0.00333333	0.0203333	0.006	0.061	0.013
					Bifidobacterium longum	0.055	0.031	0.0336667	0.04	0.0613333	0.247	0.033	0.0233333
		Corynebacteriales	Gordoniaceae	Gordonia	Gordonia kroppenstedtii	0.0186667	0.0296667	0.0376667	0.0673333	0.016	0.0223333	0.0326667	0.041
					Gordonia polyisoprenivorans	0.004	0.00533333	0.009	0.0103333	0.00333333	0.002	0.00666667	0.00966667
			Mycobacteriaceae	Amnibacterium	Amnibacterium kyonggiense	0.016	0.021	0.0106667	0	0.00133333	0.0146667	0.00866667	0.00166667
				Mycobacterium	Mycobacterium conspicuum	0.00166667	0.0113333	0.00133333	0.005	0.00633333	0.0543333	0.0113333	0.00766667
					Mycobacterium cookii	0.152667	0.0693333	0.0846667	0.135	0.171333	0.179	0.244333	0.109
					Mycobacterium haemophilum	0.0256667	0.0163333	0.015	0.001	0.000666667	0.0106667	0.001	0.00633333
					Mycobacterium interjectum	0.0163333	0.00266667	0.003	0.00833333	0.013	0.019	0.011	0.0123333
					Mycobacterium paraintracellulare	0.153	0.039	0.084	0.0763333	0.088	0.0413333	0.074	0.103333
					Mycobacterium rhodesiae	0.022	0.00266667	0.0146667	0.025	0.00933333	0.0323333	0.031	0.012
					Mycobacterium scrofulaceum	0.00166667	0.00133333	0.001	0.002	0.007	0.0106667	0.00633333	0.005
					Mycobacterium shigaense	0.051	0.0263333	0.0406667	0.0343333	0.0576667	0.0673333	0.059	0.048
			Nocardiaceae	Aeromicrobium	Aeromicrobium ginsengisoli	0.026	0.03	0.0176667	0.0486667	0.0363333	0.0223333	0.0223333	0.0233333
		Frankiales	Frankiaceae	Frankia	Frankia discariae	0.216333	0.181333	0.194333	0.16	0.216667	0.189667	0.116333	0.176667
					Frankia elaeagni	0.012	0.00466667	0.00266667	0.00933333	0.007	0.00933333	0.009	0.00433333
					Frankia inefficax	0.535	0.262	0.343333	0.278333	0.344667	0.526	0.537667	0.327333
				Jatrophihabitans	Jatrophihabitans endophyticus	0.112333	0.0876667	0.083	0.07	0.0493333	0.062	0.0763333	0.0596667
					Jatrophihabitans soli	0.261333	0.175667	0.158	0.261	0.122667	0.146	0.142	0.168333
		Geodermatophilales	Geodermatophilaceae	Blastococcus	Blastococcus jejuensis	0.0103333	0.00433333	0.00233333	0.00466667	0.005	0.00466667	0.006	0.00933333
				Geodermatophilus	Geodermatophilus sabuli	0.0496667	0.00333333	0.041	0.0196667	0.131	0.0566667	0.191667	0.00333333
				Modestobacter	Modestobacter caceresii	0.0166667	0.0143333	0.005	0.0133333	0.174667	0.034	0.003	0.00933333
					Modestobacter muralis	0.0336667	0.0133333	0.0126667	0.00666667	0.0153333	0.0186667	0.018	0.00833333
		Micrococcales	Cellulomonadaceae	Cellulomonas	Cellulomonas phragmiteti	0.005	0.00466667	0.01	0.00833333	0.004	0.00666667	0.0143333	0.003
			Dermacoccaceae	Flexivirga	Flexivirga alba	0.00366667	0.000333333	0.0126667	0.014	0.0156667	0.008	0.00533333	0.00266667
					Flexivirga endophytica	0.049	0.0466667	0.0303333	0.0673333	0.023	0.0236667	0.0593333	0.0406667
					Flexivirga lutea	0.005	0.00333333	0.00733333	0.00833333	0.000666667	0.004	0.003	0.00833333
			Microbacteriaceae	Galbitalea	Galbitalea soli	0.013	0.0113333	0.00733333	0.00966667	0.00666667	0.000333333	0.001	0.000666667
				Gryllotalpicola	Gryllotalpicola soli	0.048	0.098	0.0916667	0.0653333	0.0246667	0.0236667	0.035	0.0113333
				Humibacter	Humibacter albus	0	0.111667	0.086	0.0166667	0	0	0.000333333	0.00166667
					Humibacter antri	0.0746667	0.0103333	0.0193333	0.0233333	0.021	0.0186667	0.0586667	0.0166667
					Humibacter ginsengiterrae	0.00533333	0.006	0.0683333	0.015	0.0106667	0.004	0.005	0.00566667
					Humibacter soli	0.0233333	0.0226667	0.0303333	0.00433333	0.00233333	0.0396667	0.006	0.005
				Leifsonia	Leifsonia shinshuensis	0.014	0.031	0.022	0.000333333	0.00233333	0.00166667	0.00466667	0.000666667
				Leucobacter	Leucobacter tardus	0	0	0.0656667	0.0146667	0	0	0	0
				Lysinimonas	Lysinimonas kribbensis	0.002	0.073	0.098	0.102	0	0.00166667	0.000333333	0.031
				Rudaibacter	Rudaibacter terrae	0.263	0.113333	0.0463333	0.107333	0.088	0.081	0.115667	0.056
				Salinibacterium	Salinibacterium xinjiangense	0.005	0.0156667	0.0933333	0.00933333	0.001	0.044	0.003	0.00133333
			Micrococcaceae	Arthrobacter	Arthrobacter bambusae	0	0.0926667	0.0183333	0.000333333	0.00133333	0	0	0
					Arthrobacter psychrochitiniphilus	0.0393333	0.0626667	0.106667	0	0.000333333	0.00933333	0.00533333	0
				Paenarthrobacter	Paenarthrobacter nitroguajacolicus	0.00833333	0.0503333	0.0246667	0.0726667	0	0.00633333	0.001	0
					Paenarthrobacter ureafaciens	0.025	0.0243333	0.019	0.0246667	0	0	0	0
				Pseudarthrobacter	Pseudarthrobacter chlorophenolicus	0.068	0.0483333	0	0.023	0	0.00133333	0	0.00533333
					Pseudarthrobacter equi	0.0873333	0.015	0.00666667	0.111	0	0.0196667	0.00433333	0
			Promicromonosporaceae	Cellulosimicrobium	Cellulosimicrobium cellulans	0.000666667	0.000666667	0.011	0.000666667	0	0.0116667	0.038	0
					Cellulosimicrobium funkei	0.116667	0.0403333	0.0436667	0.0643333	0.203	0.0926667	0.0666667	0.054
			Unclassified	Luteimicrobium	Luteimicrobium xylanilyticum	0.0553333	0.0753333	0.112667	0.014	0.004	0.00666667	0.00366667	0.00266667
		Micromonosporales	Micromonosporaceae	Actinoplanes	Actinoplanes subglobosus	0.00666667	0.00233333	0.000333333	0	0.000666667	0.000333333	0	0
		Nakamurellales	Nakamurellaceae	Nakamurella	Nakamurella endophytica	0.021	0.004	0.0103333	0.003	0.00633333	0.00566667	0.024	0.00333333
					Nakamurella flavida	0.0416667	0.00333333	0.00666667	0.013	0.0143333	0.007	0.0193333	0.00533333
		Propionobacteriales	Nocardioidaceae	Marmoricola	Marmoricola aequoreus	0.00866667	0.006	0.0113333	0.00666667	0.00466667	0.00566667	0.004	0.00333333
					Marmoricola pocheonensis	0.021	0.0163333	0.0416667	0.00366667	0.036	0.015	0.003	0.001
					Marmoricola scoriae	0.0336667	0.0166667	0.042	0.0476667	0.0323333	0.021	0.026	0.0213333
					Marmoricola terrae	0.149333	0.0776667	0.0683333	0.0916667	0.102	0.065	0.084	0.0506667
				Nocardia	Nocardia vermiculata	0.018	0.0136667	0.007	0.00933333	0.015	0.0163333	0.019	0.009
				Nocardioides	Nocardioides baekrokdamisoli	0.018	0.0186667	0.039	0.003	0.0103333	0.0123333	0.0166667	0.005
					Nocardioides daecheongensis	0.00333333	0.00333333	0.00233333	0.004	0.00533333	0.00633333	0.00533333	0.00133333
					Nocardioides iriomotensis	0.0403333	0.000333333	0.001	0.0266667	0.012	0.025	0.0213333	0
					Nocardioides marinus	0.173333	0.179667	0.187	0.136333	0.039	0.0683333	0.0413333	0.065
					Nocardioides mesophilus	0.0223333	0.0633333	0.0303333	0.043	0.00966667	0.0266667	0.0623333	0.0886667
					Nocardioides montaniterrae	0.021	0.0316667	0.032	0.126667	0.0116667	0.00966667	0.0136667	0.0743333
					Nocardioides terrae	0.169	0.172333	0.172667	0.146667	0.045	0.0803333	0.0423333	0.06
					Nocardioides zeae	0.00433333	0.01	0.0116667	0.00633333	0.00233333	0.002	0.00266667	0.00233333
					Nocardioides zeicaulis	0.004	0.00633333	0.00733333	0.00666667	0.00166667	0.00166667	0.000333333	0.002
				Kribbella	Kribbella soli	0.0463333	0.0466667	0.0513333	0.032	0.0256667	0.048	0.034	0.022
		Pseudonocardiales	Pseudonocardiaceae	Lentzea	Lentzea chajnantorensis	0.00533333	0.003	0.00266667	0.00133333	0.0106667	0.00633333	0.002	0.00166667
				Sporichthya	Sporichthya polymorpha	0.0423333	0.016	0.023	0.0123333	0.0376667	0.026	0.0313333	0.022
				Pseudonocardia	Pseudonocardia spinosispora	0.0146667	0.00866667	0.00966667	0.009	0.0256667	0.015	0.00333333	0.0113333
		Sporichthyales	Sporichthyaceae	Streptacidiphilus	Streptacidiphilus carbonis	0.0193333	0.00466667	0.012	0.00433333	0.00166667	0.002	0.003	0.000333333
		Streptomycetales	Streptomycetaceae	Streptomyces	Streptomyces actinomycinicus	0.01	0.00533333	0.007	0.00566667	0.00166667	0.002	0.004	0.00366667
					Streptomyces adustus	0.000333333	0.000666667	0	0	0.000333333	0.036	0.00933333	0.000333333
					Streptomyces barkulensis	0	0	0	0	0	0.122667	0	0.000666667
					Streptomyces gilvifuscus	0.0786667	0.224333	0.231333	0.182	0.0446667	0.087	0.033	0.021
					Streptomyces niveiscabiei	0.151	0.0166667	0.082	0.004	0.0236667	0.025	0.0193333	0.021
					Streptomyces yanglinensis	0.455	0.256667	0.208	0.269333	0.310333	0.659333	0.330333	0.132
		Streptosporangiales	Thermomonosporaceae	Actinoallomurus	Actinoallomurus acanthiterrae	0.043	0.002	0.019	0.00133333	0.0416667	0.013	0.00766667	0.0106667
					Actinoallomurus vinaceus	0.092	0.0606667	0.059	0.0633333	0.082	0.029	0.0803333	0.0413333
				Actinocorallia	Actinocorallia aurea	0.029	0.0243333	0.022	0.00633333	0.0233333	0.0256667	0.0206667	0.038
					Actinocorallia longicatena	0.0513333	0.0416667	0.0193333	0.0736667	0.0126667	0.035	0.0233333	0.0163333
				Actinomadura	Actinomadura algeriensis	0.122333	0.06	0.0183333	0.0543333	0.0403333	0.048	0.00633333	0.034
					Actinomadura apis	0.0186667	0.0106667	0	0.0193333	0.008	0.011	0.0216667	0.00766667
					Actinomadura chokoriensis	0.006	0.00433333	0.00466667	0.00766667	0.00566667	0.00533333	0.00933333	0.00733333
					Actinomadura cremea	0.0333333	0.000666667	0	0.00566667	0	0.0116667	0.005	0.00133333
					Actinomadura rifamycini	0.0553333	0.051	0.00566667	0.049	0.0226667	0.0373333	0.0423333	0.0356667
	Rubrobacteria	Gaiellales	Gaiellaceae	Gaiella	Gaiella occulta	0.818333	0.535	0.296333	0.469	0.651667	0.421	0.341667	0.417667
	Thermoleophilia	Solirubrobacteriales	Conexibacteraceae	Conexibacter	Conexibacter arvalis	0.074	0.0586667	0.05	0.112667	0.095	0.0686667	0.0896667	0.085
					Conexibacter woesei	0.429333	0.185	0.158333	0.244333	0.196	0.235333	0.204667	0.187
			Patulibacteraceae	Patulibacter	Patulibacter brassicae	0.01	0.0373333	0.023	0.0116667	0.00966667	0.0483333	0.00766667	0.0273333
			Solirubrobacteriaceae	Solirubrobacter	Solirubrobacter ginsenosidimutans	0.074	0.0383333	0.0273333	0.062	0.05	0.0546667	0.0333333	0.0526667
					Solirubrobacter phytolaccae	0.225667	0.0653333	0.0686667	0.077	0.134667	0.142667	0.139333	0.105333
Armatimonadetes	Fimbriimonadia	Fimbriimonadales	Fimbriimonadaceae	Fimbriimonas	Fimbriimonas ginsengisoli	0.174333	0.299333	0.222333	0.140667	0.0653333	0.17	0.106	0.114667
Bacteroidetes	Bacteriemia	Marinilabiliales	Marinilabiliacea	Mangroviflexus	Mangroviflexus xiamenensis	0.008	0.002	0.00333333	0.00566667	0.011	0.0266667	0.02	0.0143333
				Marinibaculum	Marinibaculum pumilum	0.143333	0.0656667	0.0703333	0.111333	0.0973333	0.113	0.104	0.104333
	Chitinophagia	Chitinophagales	Chitinophagaceae	Chitinophaga	Chitinophaga arvensicola	0.00833333	0.00733333	0.00733333	0.01	0.00466667	0.00666667	0.00733333	0.013
					Chitinophaga barathri	0.00633333	0.01	0.00633333	0.00633333	0.02	0.0256667	0.0136667	0.0113333
					Chitinophaga costaii	0.0543333	0.0606667	0.0796667	0.0356667	0.0696667	0.111	0.0976667	0.102
					Chitinophaga ginsengisegetis	1.28833	1.637	0.7	1.48633	1.83433	1.12533	1.661	1.166
					Chitinophaga ginsengisoli	0.000333333	0.00866667	0.00133333	0.0303333	0.002	0.005	0.00466667	0.015
					Chitinophaga jiangningensis	0.114	0.169	0.103667	0.0813333	0.092	0.108	0.0853333	0.0563333
					Chitinophaga niabensis	0.001	0.00333333	0.009	0.011	0.00466667	0.003	0.00766667	0.00633333
					Chitinophaga oryziterrae	0.100667	0.0983333	0.123	0.105	0.108667	0.147333	0.245	0.113
					Chitinophaga pinensis	0.046	0.0253333	0.0516667	0.00966667	0.0383333	0.153	0.0176667	0.0253333
					Chitinophaga polysaccharea	0.017	0.0283333	0.0276667	0.0103333	0.015	0.00933333	0.00933333	0.00833333
					Chitinophaga rupis	0.0633333	0.0696667	0.0486667	0.0376667	0.0993333	0.110667	0.0936667	0.0736667
					Chitinophaga soli	0.154	0.0723333	0.132333	0.102	0.0253333	0.394667	0.022	0.024
					Chitinophaga taiwanensis	0.425	0.433333	0.315333	0.324	0.611667	0.578333	0.491333	0.364333
					Chitinophaga terrae Kim and Jung 2007	0.078	0.0533333	0.0546667	0.105	0.0733333	0.0946667	0.083	0.105667
				Compostibacter	Compostibacter hankyongensis	0.365667	0.247667	0.298667	0.43	0.150333	0.311	0.228	0.193
				Cnuella	Cnuella takakiae	0.003	0.00566667	0.006	0.003	0.005	0.00566667	0.00733333	0.00766667
				Ferruginibacter	Ferruginibacter profundus	0.00733333	0.012	0.012	0.0563333	0.0876667	0.0153333	0.0103333	0.016
				Flavihumibacter	Flavihumibacter stibioxidans	0.0143333	0.00933333	0.01	0.004	0.00733333	0.0106667	0.0173333	0.00866667
				Flavisolibacter	Flavisolibacter ginsengisoli	0.0666667	0.007	0.0226667	0.0153333	0.0193333	0.0556667	0.0156667	0.0173333
				Flavisolibacter	Flavisolibacter ginsenosidimutans	0.006	0.014	0.05	0.015	0.0176667	0.0146667	0.015	0.00933333
					Flavisolibacter rigui	0.017	0.016	0.0153333	0.018	0.03	0.016	0.0326667	0.0186667
				Flavitalea	Flavitalea gansuensis	0.614	0.625667	0.657333	0.562333	0.639667	0.787333	0.844667	0.746333
					Flavitalea populi	0.0253333	0.0253333	0.0396667	0.016	0.0313333	0.0503333	0.054	0.037
				Haoranjiania	Haoranjiania flava	0.091	0.0736667	0.142	0.0613333	0.0323333	0.0443333	0.071	0.0403333
				Heliimonas	Heliimonas saccharivorans	0.003	0.0226667	0.0126667	0.00133333	0.0106667	0.0133333	0.0183333	0.016
				Niabella	Niabella terrae	0.0166667	0.009	0.0106667	0.0156667	0.00666667	0.0126667	0.0116667	0.0116667
				Niastella	Niastella hibisci	0.198333	0.177667	0.217	0.135	0.287333	0.280333	0.223333	0.190667
					Niastella koreensis	0.0116667	0.00633333	0.016	0.0113333	0.0123333	0.0126667	0.0133333	0.007
					Niastella populi	0.0823333	0.230333	0.113667	0.0686667	0.294667	0.128333	0.246	0.133
				Panacibacter	Panacibacter ginsenosidivorans	0.00566667	0.0106667	0.0216667	0.00466667	0.0583333	0.0273333	0.0523333	0.0176667
				Parasediminibacterium	Parasediminibacterium paludis	0.03	0.0296667	0.01	0.023	0.065	0.0866667	0.0246667	0.0383333
				Parasegetibacter	Parasegetibacter luojiensis	0.0223333	0.009	0.0133333	0.0246667	0.00733333	0.0173333	0.00966667	0.00566667
				Parafilimonas	Parafilimonas terrae	0.123667	0.099	0.107	0.098	0.131667	0.184	0.167333	0.0916667
				Pseudoflavitalea	Pseudoflavitalea rhizosphaerae	2.366	0.918	2.08967	1.49733	1.301	2.072	1.91967	1.92933
				Sediminibacterium	Sediminibacterium aquarii	0.589667	0.747333	0.873333	0.597333	1.14033	0.745333	0.912	1.101
					Sediminibacterium ginsengisoli	0.013	0.0156667	0.00966667	0.011	0.0116667	0.00933333	0.015	0.00766667
					Sediminibacterium goheungense	0.0256667	0.0176667	0.008	0.0123333	0.043	0.025	0.0243333	0.0223333
					Sediminibacterium salmoneum	0.00733333	0.00633333	0.00633333	0.0173333	0.0246667	0.00866667	0.017	0.0133333
				Taibaiella	Taibaiella chishuiensis	0.0903333	0.0643333	0.036	0.09	0.0563333	0.061	0.044	0.0586667
					Taibaiella coffeisoli	0.105	0.0786667	0.0966667	0.096	0.236	0.143667	0.135333	0.105667
					Taibaiella koreensis	0.211667	0.185667	0.221667	0.165	0.387333	0.345667	0.303	0.279333
					Taibaiella smilacinae	0.0486667	0.0283333	0.0196667	0.033	0.0513333	0.0803333	0.0636667	0.0306667
					Taibaiella soli	0.0666667	0.0436667	0.019	0.0356667	0.0393333	0.0416667	0.0303333	0.0473333
					Taibaiella yonginensis	0.0133333	0.00166667	0.00266667	0.00333333	0.0103333	0.0153333	0.00633333	0.0223333
				Terrimonas	Terrimonas arctica	0.00433333	0.0276667	0.0716667	0.00333333	0.109	0.0136667	0.0353333	0.0163333
					Terrimonas lutea	0.119667	0.169333	0.188667	0.120333	0.149333	0.153333	0.268667	0.184333
					Terrimonas pekingensis	0.00733333	0.002	0.00633333	0.00333333	0.007	0.00433333	0.00133333	0.0156667
	Cytophagia	Cytophagales	Cytophagaceae	Chryseolinea	Chryseolinea serpens	0.0113333	0.0393333	0.0853333	0.00633333	0.162667	0.0363333	0.0573333	0.0203333
				Emticicia	Emticicia fontis	0.0716667	0.112333	0.0553333	0.00366667	0.076	0.0596667	0.113333	0.05
					Emticicia ginsengisoli	0.0176667	0.00366667	0.0643333	0.0336667	0.0473333	0.00833333	0.0356667	0.03
				Ohtaekwangia	Ohtaekwangia koreensis	0.190333	0.0506667	0.0193333	0.003	0.0263333	0.146	0.258	0.00366667
			Flammeovirgaceae	Fulvivirga	Fulvivirga imtechensis	0.0543333	0.120333	0.0283333	0.000666667	0.00466667	0.00433333	0.00366667	0.00233333
					Fulvivirga lutimaris	0.0663333	0.0766667	0.032	0.066	0.021	0.00833333	0.00933333	0.02
	Flavobacteriia	Flavobacteriales	Crocinitomicaceae	Fluviicola	Fluviicola hefeinensis	0.036	0.157	0.0393333	0.117667	0.013	0.0163333	0.0303333	0.115333
					Fluviicola taffensis	0.0166667	0.068	0.0986667	0.083	0.035	0.0503333	0.0493333	0.078
				Wandonia	Wandonia haliotis	0.0473333	0.048	0.0376667	0.0666667	0.025	0.046	0.0333333	0.0146667
			Flavobacteriaceae	Flavobacterium	Flavobacterium caeni	0.0333333	0.073	0.043	0.054	0.0306667	0.0426667	0.021	0.0386667
					Flavobacterium cutihirudinis	0.0563333	0.0196667	0.309667	0.0286667	0.058	0.0616667	0.219667	0.0423333
					Flavobacterium lindanitolerans	0.057	0.049	0.087	0.019	0.266333	0.103333	0.11	0.0383333
					Flavobacterium macrobrachii	0	0.0436667	0.00866667	0.001	0.0516667	0	0.0146667	0.00233333
					Flavobacterium paronense	0.00766667	0.053	0.01	0	0	0.0156667	0.0123333	0.019
					Flavobacterium pectinovorum	0.289333	0.454667	0.304	0.0236667	0.0663333	0.133667	0.105333	0.250333
	Sphingobacteriia	Sphingobacteriales	Sphingobacteriaceae	Mucilaginibacter	Mucilaginibacter angelicae	0.033	0.073	0.0796667	0.0436667	0.068	0.0463333	0.0713333	0.061
					Mucilaginibacter calamicampi	0.0113333	0.0183333	0.00133333	0.000333333	0.009	0.016	0.02	0.033
					Mucilaginibacter defluvii	0.0623333	0.108667	0.0926667	0.0213333	0.0336667	0.03	0.029	0.024
					Mucilaginibacter frigoritolerans	0.0106667	0.0156667	0.009	0.00533333	0.00433333	0.00666667	0.00466667	0.00733333
					Mucilaginibacter ginsenosidivorax	0.072	0.116	0.0763333	0.009	0.031	0.03	0.0796667	0.0363333
					Mucilaginibacter gossypiicola	0.00333333	0.00866667	0.01	0.003	0.00333333	0.018	0.0303333	0.000666667
					Mucilaginibacter gotjawali	0.0353333	0.0433333	0.02	0.0193333	0.0106667	0.0146667	0.012	0.0376667
					Mucilaginibacter gynuensis	0.009	0.00666667	0.0163333	0.00466667	0.0176667	0.01	0.013	0.00733333
					Mucilaginibacter kameinonensis	0.0176667	0.028	0.0206667	0.001	0.00933333	0.00233333	0.0116667	0.0123333
					Mucilaginibacter lutimaris	0.00433333	0.00866667	0.00633333	0.001	0.004	0.002	0.003	0.004
					Mucilaginibacter mallensis	0.00366667	0.0336667	0.0136667	0.0123333	0.0266667	0.0366667	0.00366667	0.0316667
					Mucilaginibacter paludis	0.0533333	0.0676667	0.0513333	0.05	0.0866667	0.053	0.0463333	0.0493333
					Mucilaginibacter phyllosphaerae	0.004	0.014	0.0136667	0.007	0.005	0.00466667	0.00466667	0.0106667
					Mucilaginibacter puniceus	0.0343333	0.003	0.0143333	0.00266667	0.0183333	0.00833333	0.0226667	0
					Mucilaginibacter ximonensis	0.122667	0.00833333	0.0183333	0.00966667	0.0156667	0.0296667	0.024	0.0456667
					Mucilaginibacter yixingensis	0.247667	0.273667	0.276667	0.145667	0.508	0.387	0.428	0.356333
				Pedobacter	Pedobacter lotistagni	0.0243333	0.018	0.028	0.00166667	0.0293333	0.0713333	0.0583333	0.027
Gemmatimonadetes	Gemmatimonadetes	Gemmatimonadales	Gemmatimonadaceae	Gemmatimonas	Gemmatimonas aurantiaca	0.0293333	0.0553333	0.058	0.019	0.129667	0.057	0.0513333	0.046
					Gemmatimonas phototrophica	0.558	0.379	0.429333	0.345667	0.583	0.598333	0.682667	0.563667
Planctomycetes	Planctomycetia	Gemmatales	Gemmataceae	Fimbriiglobu	Fimbriiglobus ruber	0.0406667	0.0553333	0.028	0.0346667	0.0986667	0.047	0.0393333	0.058
				Gemmata	Gemmata massiliana	0.0913333	0.103333	0.119667	0.0553333	0.099	0.119667	0.148667	0.105
				Zavarzinella	Zavarzinella formosa	0.00633333	0.0196667	0.00466667	0.001	0.00666667	0.000666667	0.00366667	0.005
		Isosphaerales	Isosphaeraceae	Aquisphaera	Aquisphaera giovannonii	0.058	0.072	0.0516667	0.0573333	0.0753333	0.0796667	0.057	0.08
				Paludisphaera	Paludisphaera borealis	0.117333	0.089	0.066	0.124	0.0803333	0.105333	0.068	0.0723333
				Singulisphaera	Singulisphaera acidiphila	0.0406667	0.0333333	0.0383333	0.031	0.0373333	0.0506667	0.0383333	0.0363333
					Singulisphaera rosea	0.0703333	0.0843333	0.0486667	0.0556667	0.110667	0.104	0.062	0.069
		Planctomycetales	Planctomycetaceae	Gimesia	Gimesia maris	0.0213333	0.0103333	0.039	0.00833333	0.0186667	0.0186667	0.0146667	0.0303333
				Schlesneria	Schlesneria paludicola	0.025	0.0736667	0.031	0.004	0.027	0.0386667	0.0313333	0.0526667
				Planctopirus	Planctopirus limnophila	0.003	0.006	0.00866667	0.002	0.0116667	0.00433333	0.00533333	0.005
		Pirellulales	Pirellulaceae	Pirellula	Pirellula staleyi	0.00333333	0.01	0.011	0.00133333	0.0336667	0.004	0.006	0.0133333
			Thermogultaceae	Thermostilla	Thermostilla marina	0.017	0.0126667	0.0266667	0.007	0.032	0.0233333	0.0203333	0.0133333
	Phycisphaerae	Tepidisphaerales	Tepidisphaeraceae	Tepidisphaera	Tepidisphaera mucosa	0.346667	0.296667	0.348	0.242	0.684	0.737667	0.692667	0.430333
Proteobacteria	Alphaproteobacteria	Caulobacterales	Caulobacteraceae	Asticcacaulis	Asticcacaulis benevestitus	0.013	0.0106667	0.055	0.01	0.0236667	0.00733333	0.0146667	0.00733333
					Asticcacaulis biprosthecium	0.129667	0.220333	0.141	0.0173333	0.327667	0.127667	0.179	0.121
					Asticcacaulis taihuensis	0.00966667	0.00466667	0.00666667	0.018	0	0.00933333	0.00433333	0.000333333
				Brevundimonas	Brevundimonas abyssalis	0.0576667	0.0166667	0.00766667	0.0153333	0.0493333	0.055	0.0386667	0.053
					Brevundimonas albigilva	0.0226667	0.0113333	0.00166667	0.00466667	0.047	0.012	0.027	0.0126667
					Brevundimonas aurantiaca	0.00133333	0.0146667	0.014	0.00366667	0.0146667	0.012	0.0106667	0.0116667
					Brevundimonas naejangsanensis	0.0233333	0.0166667	0.0226667	0.001	0.0383333	0.0646667	0.0213333	0.0203333
				Caulobacter	Caulobacter daechungensis	0.007	0.0163333	0.00333333	0.0116667	0.0143333	0.024	0.0386667	0.012
					Caulobacter ginsengisoli	0.005	0.00866667	0.00766667	0.001	0.00866667	0.00666667	0.00766667	0.005
					Caulobacter mirabilis	0.00733333	0.0283333	0.0156667	0.0243333	0.045	0.0203333	0.0366667	0.0223333
					Caulobacter profundus	0.04	0.03	0.031	0.0226667	0.0666667	0.0566667	0.0743333	0.0386667
				Phenylobacterium	Phenylobacterium aquaticum	0.009	0.00233333	0.004	0.00333333	0.0166667	0.01	0.0103333	0.007
					Phenylobacterium falsum	0.0163333	0.00833333	0.006	0.00266667	0.00533333	0.008	0.016	0.00433333
					Phenylobacterium haematophilum	0.016	0.0123333	0	0.00133333	0	0.0156667	0.012	0.0343333
					Phenylobacterium koreense	0.150333	0.132667	0.128	0.073	0.246667	0.146667	0.176333	0.122667
					Phenylobacterium lituiforme	0.148667	0.086	0.0706667	0.0746667	0.165	0.112667	0.0856667	0.115
					Phenylobacterium muchangponense	0.0356667	0.019	0.0183333	0.0143333	0.0166667	0.0266667	0.0243333	0.0163333
		Micropepsales	Micropepsaceaea	Rhizomicrobium	Rhizomicrobium electricum	1.618	1.42633	1.42	1.29533	1.85533	2.023	1.887	1.284
					Rhizomicrobium palustre	3.44067	2.57	2.35167	2.466	3.50067	3.04567	3.61167	3.13067
		Rhizobiales	Hyphomicrobiaceae	Blastochloris	Blastochloris gulmargensis	0.0376667	0.00733333	0.004	0.00333333	0.0123333	0.00633333	0.0126667	0.009
					Blastochloris viridis	0.0653333	0.164667	0.0716667	0.03	0.194333	0.126667	0.118	0.09
				Devosia	Devosia geojensis	0.0166667	0.0216667	0.0113333	0.0133333	0.006	0.00466667	0.00533333	0.005
					Devosia humi	0.032	0.025	0.0166667	0.0203333	0.0223333	0.0173333	0.021	0.0196667
					Devosia insulae	0.822	1.018	0.827667	0.675667	0.778	0.617	0.701667	0.639333
					Devosia mishustinii	0.00466667	0.03	0.00433333	0.00366667	0.0216667	0.0106667	0.00666667	0.00466667
				Hyphomicrobium	Hyphomicrobium denitrificans	0.011	0.007	0.009	0.018	0.0116667	0.012	0.0243333	0.0166667
				Rhodoplanes	Rhodoplanes oryzae	0.199333	0.278667	0.166667	0.138	0.317667	0.0903333	0.338	0.170333
					Rhodoplanes piscinae	0.063	0.0213333	0.016	0.0446667	0.0406667	0.0216667	0.027	0.051
					Rhodoplanes roseus	0.0156667	0.00933333	0.004	0.007	0.0126667	0.0193333	0.012	0.0176667
			Bradyrhizobiaceaea	Afipia	Afipia felis	0.251333	0.003	0.00266667	0.005	0.00666667	0.002	0.00433333	0.00466667
				Bosea	Bosea robiniae	0.00266667	0.008	0.008	0.006	0.00233333	0.002	0.006	0.00766667
				Bradyrhizobium	Bradyrhizobium lupini	0.293333	0.487333	0.642	0.603	0.633667	0.962	0.843667	0.75
					Bradyrhizobium stylosanthis	0.018	0.00466667	0.004	0.0146667	0.007	0.00733333	0.00733333	0.00633333
					Bradyrhizobium tropiciagri	0.257667	0.189	0.004	0.227333	0.009	0.04	0.00333333	0.014
					Bradyrhizobium vignae	0.00633333	0.003	0.004	0.008	0.005	0.0123333	0.01	0.00966667
				Nitrobacter	Nitrobacter winogradskyi	0.00933333	0.00733333	0.007	0.00966667	0.012	0.029	0.011	0.009
				Rhodopseudomonas	Rhodopseudomonas harwoodiae	0.0166667	0.0363333	0.0963333	0.046	0.00966667	0.019	0.0156667	0.0633333
				Variibacter	Variibacter gotjawalensis	0.005	0.00433333	0.00566667	0.00366667	0.008	0.00833333	0.00666667	0.00366667
			Rhizobiaceae	Ensifer	Ensifer alkalisoli	0.001	0.0293333	0.000333333	0.00133333	0.0406667	0.0136667	0.0126667	0.0216667
					Ensifer glycinis	0.021	0.0146667	0.013	0.196	0.0216667	0.118333	0.083	0.024
				Rhizobium	Rhizobium azooxidifex	0.00266667	0.0216667	0.00566667	0.00266667	0.025	0.005	0.002	0.021
					Rhizobium giardinii	0	0.037	0.062	0	0.00366667	0	0	0.000666667
					Rhizobium grahamii	0.0526667	0.04	0.143333	0.011	0.00633333	0.0673333	0.0523333	0.0123333
					Rhizobium puerariae	0.00966667	0.024	0.0563333	0.019	0.00366667	0.018	0.0166667	0.017
				Shinella	Shinella curvata	0.0123333	0.00866667	0.0586667	0.0596667	0.0103333	0.0156667	0.023	0.0126667
					Shinella fusca	0.011	0.005	0.005	0.0113333	0.00133333	0.00233333	0.00133333	0.00433333
			Beijerinckiaceae	Methylovirgula	Methylovirgula ligni	0.208667	0.108667	0.103	0.15	0.181667	0.222	0.237667	0.188667
			Methylocystaceae	Methylocystis	Methylocystis echinoides	0.0286667	0.0353333	0.042	0.027	0.0753333	0.056	0.035	0.047
					Methylocystis hirsuta	0.0103333	0.0106667	0.00433333	0.006	0.01	0.00766667	0.0233333	0.015
					Methylocystis rosea	0.0133333	0.008	0.003	0.00133333	0.00733333	0.00666667	0.002	0.004
				Methylosinus	Methylosinus trichosporium	0.0203333	0.0123333	0.00966667	0.017	0.014	0.018	0.0166667	0.008
				Pleomorphomonas	Pleomorphomonas diazotrophica	0.0383333	0.0506667	0.0163333	0.021	0.0546667	0.031	0.0546667	0.0246667
			Phyllobacteriaceae	Chelativorans	Chelativorans composti	0.042	0.016	0.015	0.028	0.0423333	0.0286667	0.0223333	0.02
				Corticibacterium	Corticibacterium populi	0.00833333	0.002	0.008	0.007	0.0136667	0.00333333	0.00833333	0.00533333
				Mesorhizobium	Mesorhizobium acaciae	0.186333	0.116667	0.0666667	0.23	0.0396667	0.0623333	0.0933333	0.166667
					Mesorhizobium amorphae	0.00566667	0.0833333	0.162	0.0133333	0.0753333	0.124	0.0603333	0.127
					Mesorhizobium cantuariense	0.00466667	0.00233333	0.00966667	0.009	0.0133333	0.00733333	0.0143333	0.0103333
					Mesorhizobium mediterraneum	0.00766667	0.00166667	0.00233333	0.000666667	0.024	0.007	0.00533333	0.004
					Mesorhizobium olivaresii	0.0166667	0.00533333	0.00766667	0.024	0.0136667	0.0116667	0.0106667	0.00866667
					Mesorhizobium soli	0.105	0.103	0.0823333	0.0743333	0.0303333	0.0283333	0.0626667	0.0393333
					Mesorhizobium thiogangeticum	0.0223333	0.00566667	0.0476667	0.0203333	0.004	0.004	0.00966667	0.0123333
					Mesorhizobium tianshanense	0.0156667	0.0126667	0.00433333	0.008	0.006	0.00566667	0.0156667	0.0126667
					Mesorhizobium waimense	0.074	0.112333	0.0236667	0.0136667	0.00966667	0.00733333	0.0173333	0.0126667
				Nitratireductor	Nitratireductor lucknowense	0.0326667	0.0253333	0.0503333	0.015	0.064	0.0386667	0.076	0.057
			Roseiarcaceae	Roseiarcus	Roseiarcus fermentans	0.221667	0.197333	0.178667	0.193333	0.131	0.234	0.173	0.173333
			Xanthobacteraceae	Pseudolabrys	Pseudolabrys taiwanensis	0.254667	0.18	0.124667	0.197	0.280667	0.219333	0.271667	0.231
			unidentified	Bauldia	Bauldia consociata	0.0273333	0.0146667	0.013	0.00766667	0.026	0.0106667	0.0213333	0.0116667
				Methyloligella	Methyloligella solikamskensis	0.0186667	0.017	0.019	0.0283333	0.0276667	0.024	0.033	0.0216667
				Pseudorhodoplanes	Pseudorhodoplanes sinuspersici	0.350667	0.0206667	0.132333	0.245667	0.238	0.548333	0.214667	0.276333
		Rhodobacterales	Rhodobiaceae	Amorphus	Amorphus coralli	0.600333	0.149667	0.157	0.456	0.862333	0.85	0.365667	0.263
					Amorphus suaedae	0.019	0.00366667	0.003	0.00933333	0.0593333	0.0166667	0.0133333	0.006
				Parvibaculum	Parvibaculum hydrocarboniclasticum	0.188667	0.16	0.131667	0.181	0.287333	0.243	0.283333	0.226
					Parvibaculum lavamentivorans	0.0123333	0.00733333	0.005	0.0573333	0.00733333	0.007	0.00866667	0.0103333
		Rhodospirillales	Acetobacteraceae	Acidicaldus	Acidicaldus organivorans	0.0226667	0.0273333	0.0103333	0.0126667	0.0223333	0.0266667	0.025	0.0343333
				Acidisoma	Acidisoma sibiricum	0.0583333	0.0343333	0.0236667	0.025	0.0496667	0.0356667	0.0293333	0.0286667
				Acidisphaera	Acidisphaera rubrifaciens	0.072	0.0753333	0.057	0.077	0.0536667	0.0443333	0.107667	0.085
				Asaia	Asaia siamensis	0.128	0.104	0.147333	0.056	0.0676667	0.0716667	0.118	0.0543333
				Gluconobacter	Gluconobacter oxydans	0.00533333	0.002	0.0166667	0.0116667	0.00333333	0.00133333	0.00633333	0.01
				Granulibacter	Granulibacter bethesdensis	0.130333	0.146667	0.0453333	0.306333	0.0153333	0.238333	0.12	0.131333
				Nguyenibacter	Nguyenibacter vanlangensis	0.00766667	0.005	0.00366667	0.00833333	0.00466667	0.006	0.00433333	0.039
				Rhodopila	Rhodopila globiformis	0.587	0.261333	0.320667	0.451	0.507333	0.655667	0.401667	0.359333
				Rhodovastum	Rhodovastum atsumiense	0.041	0.02	0.029	0.0243333	0.0296667	0.024	0.0326667	0.0266667
				Roseomonas	Roseomonas aerilata	0.00833333	0.004	0.007	0.0163333	0.00666667	0.005	0.00133333	0.00266667
					Roseomonas riguiloci	0.0703333	0.0683333	0.0443333	0.079	0.037	0.0536667	0.048	0.0583333
					Roseomonas vinacea	0.00666667	0.00266667	0.00266667	0.00333333	0.00233333	0.00166667	0.00966667	0.00266667
				Stella	Stella humosa	0.0343333	0.0293333	0.0233333	0.02	0.0363333	0.0386667	0.0173333	0.0226667
					Stella vacuolata	0.0163333	0.00933333	0.00433333	0.0123333	0.022	0.015	0.019	0.015
			Elioraceae	Elioraea	Elioraea tepidiphila	0.063	0.0346667	0.023	0.0493333	0.0393333	0.061	0.0503333	0.058
			Rhodospirillaceae	Azospirillum	Azospirillum formosense	0.00833333	0.00666667	0.00766667	0.00833333	0.00866667	0.00733333	0.0133333	0.00933333
					Azospirillum lipoferum	0.0286667	0.0266667	0.011	0.027	0.0596667	0.0103333	0.0336667	0.0246667
					Azospirillum oryzae	0.053	0.21	0.0176667	0.130333	0.004	0.0163333	0.025	0.253667
				Dongia	Dongia mobilis	0.045	0.0956667	0.0813333	0.05	0.0956667	0.051	0.097	0.0863333
					Dongia rigui	0.0176667	0.046	0.024	0.0213333	0.0533333	0.0273333	0.0463333	0.0343333
					Dongia soli	0.074	0.089	0.0873333	0.0703333	0.120667	0.0893333	0.053	0.0856667
				Ferrovibrio	Ferrovibrio denitrificans	0.000333333	0.016	0.00366667	0.00166667	0.0516667	0.0183333	0.0123333	0.026
					Ferrovibrio xuzhouensis	0.0103333	0.0553333	0.0286667	0.00566667	0.0573333	0.013	0.0296667	0.0506667
				Haematospirillum	Haematospirillum jordaniae	0.0453333	0.046	0.0293333	0.0196667	0.100667	0.0536667	0.0593333	0.0426667
				Lacibacterium	Lacibacterium aquatile	0.256667	0.142	0.151667	0.208	0.295333	0.228667	0.235667	0.228
				Nitrospirillum	Nitrospirillum amazonense	0.401667	0.188333	0.141	0.286333	0.308	0.366667	0.285	0.249667
					Nitrospirillum iridis	0.165333	0.068	0.0473333	0.0886667	0.133333	0.100667	0.121667	0.0723333
				Niveispirillum	Niveispirillum irakense	0.00733333	0.007	0.006	0.00466667	0.008	0.00633333	0.033	0.00666667
				Oceanibaculum	Oceanibaculum pacificum	0.0273333	0.019	0.016	0.013	0.0366667	0.021	0.0266667	0.0216667
				Rhodospirillum	Rhodospirillum centenum	0.005	0.004	0.00466667	0.00433333	0.0133333	0.007	0.011	0.0133333
				Skermanella	Skermanella rubra	0.0593333	0.0366667	0.0186667	0.046	0.0463333	0.0616667	0.042	0.0503333
				Telmatospirillum	Telmatospirillum siberiense	0.02	0.0176667	0.011	0.0186667	0.0203333	0.0206667	0.019	0.0146667
				Tistrella	Tistrella bauzanensis	0.00533333	0.00533333	0.00566667	0.003	0.0416667	0.0386667	0.00466667	0.003
					Tistrella mobilis	0.027	0.0296667	0.0256667	0.033	0.024	0.047	0.0426667	0.0283333
			unclassified	Reyranella	Reyranella massiliensis	0.006	0.008	0.00866667	0.00133333	0.0273333	0.00666667	0.0156667	0.0136667
		Rickettsiales	Rickettsiaceae	Orientia	Orientia tsutsugamushi	0.0773333	0.029	0.0136667	0.0306667	0.0163333	0.019	0.00533333	0.0126667
		Sphingomonadales	Sphingomonadaceae	Novosphingobium	Novosphingobium arabidopsis	0.000666667	0.0196667	0.0203333	0.016	0.0583333	0.0366667	0.0453333	0.042
					Novosphingobium hassiacum	0.0593333	0.0183333	0.00766667	0.0126667	0.00266667	0.0163333	0.0183333	0.00166667
				Sphingobium	Sphingobium barthaii	0.00266667	0.00933333	0.008	0.0283333	0.049	0.0173333	0.000666667	0.007
					Sphingobium chlorophenolicum	0.0233333	0.017	0	0.00333333	0	0.0133333	0	0.0346667
				Sphingomicrobium	Sphingomicrobium aestuariivivum	0.0136667	0.007	0.013	0.006	0.0103333	0.007	0.0146667	0.0116667
				Sphingomonas	Sphingomonas aquatilis	0.00933333	0.00666667	0.00333333	0	0.101667	0.016	0.0543333	0.001
					Sphingomonas kyungheensis	0.370333	0.417	0.28	0.139667	0.164667	0.153667	0.242	0.177333
					Sphingomonas lutea	0.0173333	0.018	0.0176667	0.015	0.01	0.0213333	0.02	0.0143333
					Sphingomonas mali	0	0.043	0.0673333	0.018	0.0646667	0.00133333	0.0813333	0.037
					Sphingomonas oligoaromativorans	0.006	0.0116667	0.02	0.00333333	0.00466667	0.005	0.008	0.00366667
					Sphingomonas soli	0.023	0.00233333	0.00233333	0.001	0.0106667	0.00333333	0.00133333	0.00366667
					Sphingomonas vulcanisoli	0.0123333	0.00866667	0.007	0.0103333	0.00933333	0.00466667	0.0316667	0.00433333
					Sphingomonas wittichii	0.0516667	0.00366667	0.038	0.00866667	0.0873333	0.0626667	0.043	0.04
				Sphingopyxis	Sphingopyxis macrogoltabida	0.015	0.00833333	0.01	0.011	0.000666667	0.004	0.007	0.004
				Sphingosinicella	Sphingosinicella cucumeris	0.048	0.0783333	0.028	0.047	0.0316667	0.065	0.0943333	0.0443333
			Erythrobacteraceae	Altererythrobacter	Altererythrobacter aerius	0.00233333	0.000333333	0.006	0	0.00333333	0.000666667	0.00933333	0.000333333
					Altererythrobacter aestuarii	0.000333333	0.000666667	0.00166667	0.002	0.0126667	0	0.00533333	0.001
					Altererythrobacter aurantiacus	0.0646667	0.007	0.000333333	0.00133333	0.009	0.001	0.03	0
					Altererythrobacter marinus	0.00933333	0.00366667	0.0426667	0.0456667	0.0773333	0.064	0.0913333	0.0513333
				Porphyrobacter	Porphyrobacter tepidarius	0.004	0.0466667	0.0303333	0.0203333	0.034	0.0566667	0.0106667	0.0346667
	Betaproteobacteria	Burkholderiales	Alcaligenaceae	Azohydromonas	Azohydromonas lata	0.00566667	0.0713333	0.343667	0.062	0.00166667	0.0103333	0.128667	0.039
				Bordetella	Bordetella flabilis	0.00533333	0.00966667	0.001	0.011	0.000666667	0.001	0.000666667	0.0143333
					Bordetella petrii	0.459667	0.433333	0.258667	1.233	0.128333	0.187333	0.229	0.247333
				Candidimonas	Candidimonas nitroreducens	0.0516667	0.061	0.0923333	0.270333	0.041	0.0426667	0.027	0.077
				Castellaniella	Castellaniella hirudinis	0.00633333	0.00933333	0.0296667	0.0246667	0.00533333	0.008	0.0113333	0.0183333
			Burkholderiaceae	Aquincola	Aquincola tertiaricarbonis	0.001	0.0106667	0.023	0.0896667	0.00266667	0.016	0.032	0.0496667
				Burkholderia	Burkholderia alpina	0.00433333	0.00533333	0.00433333	0.00933333	0.00666667	0.011	0.00633333	0.00733333
					Burkholderia arboris	0.139333	1.76067	1.42667	1.07333	0.00233333	0.0436667	0.078	1.49933
					Burkholderia catarinensis	0.00466667	0.0206667	0.0193333	0.0193333	0	0.000333333	0.000666667	0.0103333
					Burkholderia humi' Srinivasan et al. 2013	0.0183333	0.0813333	0.075	0.057	0.006	0.009	0.0163333	0.0416667
					Burkholderia humptydooensis	0.002	0.00533333	0.00533333	0.002	0	0.000666667	0.000333333	0.00433333
					Burkholderia mallei	0.000666667	0.00733333	0.007	0.00733333	0	0.0103333	0.00133333	0.00166667
					Burkholderia rinojensis	0.00733333	0.0403333	0.0373333	0.0436667	0.00833333	0.0343333	0.0216667	0.0173333
					Burkholderia singularis	0.0106667	0.032	0.0326667	0.0473333	0	0.00233333	0.00233333	0.0466667
					Burkholderia thailandensis	0.0173333	0.0653333	0.023	0.051	0.019	0.005	0.021	0.0366667
				Caballeronia	Caballeronia glathei	0.000666667	0.011	0.016	0.00133333	0.000333333	0.003	0.00333333	0.003
					Caballeronia glebae	0.0106667	0.0843333	0.0646667	0.0553333	0.00133333	0.018	0.007	0.07
					Caballeronia humi	0.00166667	0.00566667	0.006	0.00533333	0.002	0	0	0.00233333
					Caballeronia jiangsuensis	0.000666667	0.014	0.0263333	0.02	0.000333333	0.00533333	0.0116667	0.0293333
					Caballeronia sordidicola	0.005	0.027	0.0153333	0.0183333	0.00266667	0.004	0.006	0.0133333
					Caballeronia terrestris	0.000333333	0.0476667	0.036	0.0203333	0	0.009	0.00533333	0.034
					Caballeronia udeis	0.129667	0.31	0.208667	0.195333	0.055	0.0713333	0.0843333	0.203667
				Leptothrix	Leptothrix discophora	0.00433333	0.0393333	0.246333	0.015	0	0.00566667	0.100667	0.039
				Pandoraea	Pandoraea norimbergensis	0	0.0113333	0.009	0.012	0.000333333	0.00466667	0.00633333	0.00866667
				Paraburkholderia	Paraburkholderia acidipaludis	0.002	0.022	0.0116667	0.01	0	0.00266667	0.000666667	0.014
					Paraburkholderia caffeinilytica	0.0173333	0.036	0.0126667	0.0286667	0.00133333	0.000666667	0.00333333	0.0483333
					Paraburkholderia caledonica	0	0.231	0.0696667	0.12	0.00133333	0.00966667	0.021	0.0243333
					Paraburkholderia caryophylli	0.000666667	0.00533333	0.00566667	0.00933333	0	0.000333333	0.000333333	0.000666667
					Paraburkholderia denitrificans	0.00633333	0.0283333	0.025	0.0463333	0.00333333	0.00466667	0.01	0.0663333
					Paraburkholderia diazotrophica	0.0376667	0.034	0.0943333	0.0363333	0.000333333	0.0136667	0.00933333	0.037
					Paraburkholderia dipogonis	0.0626667	0.477667	0.294333	0.0186667	0.024	0.016	0.009	0.177333
					Paraburkholderia ferrariae	0.0126667	0.0606667	0.074	0.0343333	0.00366667	0.0153333	0.0216667	0.0103333
					Paraburkholderia ginsengisoli	0.000333333	0.00833333	0.0196667	0.0186667	0.000666667	0.00233333	0.000333333	0.00466667
					Paraburkholderia heleia	0.153333	0.3	0.142333	0.190667	0.044	0.0663333	0.0933333	0.405333
					Paraburkholderia hiiakae	0	0.121333	0.00133333	0.0516667	0.0103333	0.000333333	0.000333333	0.00666667
					Paraburkholderia jirisanensis	0.00333333	0.00766667	0.011	0.0116667	0.000666667	0.006	0.006	0.011
					Paraburkholderia kururiensis	0.05	0.109	0.054	0.0373333	0.00766667	0.0406667	0.039	0.08
					Paraburkholderia mimosarum	0.0133333	0.599	0.0316667	0.176	0.00333333	0.002	0.00833333	0.0366667
					Paraburkholderia oxyphila	0.0693333	0.112	0.093	0.150333	0.00933333	0.0136667	0.0173333	0.0806667
					Paraburkholderia pallidirosea	0.00133333	0.0313333	0.0223333	0.00933333	0.001	0.001	0.000666667	0.006
					Paraburkholderia paradisi	0.09	1.081	1.27967	0.92	0.0183333	0.105	0.025	0.146
					Paraburkholderia peleae	0.410333	0.352	0.718	0.432667	0.206667	0.3	0.254333	0.412
					Paraburkholderia phenazinium	0.00466667	0.0223333	0.0443333	0.0156667	0.000333333	0.0106667	0.0176667	0.015
					Paraburkholderia phenoliruptrix	0	0.0306667	0.0176667	0.014	0.001	0.002	0.001	0.00433333
					Paraburkholderia sacchari	0.014	0.0526667	0.190667	0.461	0.00466667	0.005	0.008	0.145
					Paraburkholderia sartisoli	0.097	0.372	0.148333	0.332333	0.0433333	0.229	0.114	0.073
					Paraburkholderia silvatlantica	0.0386667	0.284667	0.435	0.393667	0.026	0.0353333	0.224667	1.117
					Paraburkholderia soli	0.148667	0.00533333	0.00666667	0.0346667	0.000333333	0.0113333	0.0463333	0.012
					Paraburkholderia solisilvae	0.000333333	0.0356667	0.00633333	0.001	0	0	0.000666667	0.00166667
					Paraburkholderia sprentiae	0.0586667	0.0563333	0.0443333	0.084	0.0486667	0.0526667	0.0796667	0.0973333
					Paraburkholderia unamae	0.00133333	0.008	0.0676667	0.017	0	0.000333333	0.00233333	0.0363333
					Paraburkholderia xenovorans	0.00366667	0.0773333	0.505	0.784333	0.00366667	0.001	0.0786667	0.141667
			Comamonadaceae	Acidovorax	Acidovorax avenae	0.00533333	0.00866667	0.00766667	0.001	0.0163333	0.009	0.00933333	0.005
					Acidovorax soli	0.0146667	0.0436667	0.181	0.0353333	0.0193333	0.023	0.0383333	0.059
				Comamonas	Comamonas nitrativorans	0.01	0.0453333	0.053	0.0856667	0.00666667	0.00933333	0.0123333	0.061
					Comamonas phosphati	0.00366667	0.00566667	0.009	0.007	0.014	0.00433333	0.005	0.00633333
				Diaphorobacter	Diaphorobacter polyhydroxybutyrativorans	0.00666667	0.00866667	0.00733333	0.0763333	0.000666667	0.001	0.003	0.0223333
				Ramlibacter	Ramlibacter henchirensis	0.028	0.0536667	0.0443333	0.051	0.0563333	0.0586667	0.0346667	0.063
				Rhodoferax	Rhodoferax antarcticus	1.022	1.002	0.848333	1.65967	0.341667	0.892	0.599333	0.878
			Oxalobacteraceae	Duganella	Duganella ginsengisoli	0.0276667	3.04767	0.376	0.453333	0.0223333	0.0283333	0.0236667	0.398667
				Herbaspirillum	Herbaspirillum seropedicae	0.0136667	0.00733333	0.01	0.00366667	0.039	0.0323333	0.0276667	0.0296667
				Massilia	Massilia umbonata	0.000666667	0.078	0.021	0.026	0.003	0.00266667	0.00133333	0.019
					Massilia varians	0.293667	0.775667	0.573333	0.367333	0.0596667	0.309667	0.239667	1.008
				Noviherbaspirillum	Noviherbaspirillum canariense	0.00866667	0.00133333	0.00633333	0.002	0.001	0.016	0.0196667	0.003
					Noviherbaspirillum soli	0.002	0.00833333	0.0213333	0	0.00166667	0.0133333	0.000333333	0.004
				Pseudoduganella	Pseudoduganella danionis	0	0.066	0.0173333	0.079	0.0153333	0.000666667	0.008	0.135667
			incertae	Rubrivivax	Rubrivivax gelatinosus	0.0336667	0.0493333	0.0316667	0.001	0.038	0.0153333	0.00333333	0.039
				Thiomonas	Thiomonas delicata	0.008	0.0133333	0.005	0.0203333	0.00266667	0.00733333	0.018	0.00966667
		Neisseriales	Neisseriaceae	Vitreoscilla	Vitreoscilla filiformis	0.00566667	0.09	0.0553333	0.0183333	0.00233333	0.003	0.013	0.0176667
		Nitrosomonadales	Nitrosomonadaceae	Nitrosomonas	Nitrosomonas oligotropha	0.001	0.00233333	0.00133333	0.001	0.00966667	0.00633333	0.00266667	0.014
				Nitrosospira	Nitrosospira multiformis	0.915	0.272667	0.369	0.690333	0.870667	0.830667	0.395	0.603
					Nitrosospira tenuis	0.307333	0.322667	0.055	0.182667	0.581333	0.466333	0.958667	0.192667
		Rhodocyclales	Zoogleaceae	Azoarcus	Azoarcus olearius	0.022	0.00833333	0.0236667	0.0143333	0.0296667	0.025	0.0316667	0.018
	Deltaproteobacteria	Myxococcales	Archangiaceae	Archangium	Archangium violaceum	0.0636667	0.0406667	0.0426667	0.03	0.101	0.0826667	0.0706667	0.0613333
				Cystobacter	Cystobacter gracilis	0.0216667	0.007	0.00533333	0.0123333	0.0273333	0.0236667	0.00833333	0.00666667
					Cystobacter miniatus	0.0513333	0.190667	0.200667	0.224667	0.165667	0.0886667	0.188333	0.214
					Cystobacter velatus	0.0453333	0.0413333	0.130333	0.00366667	0.00866667	0.068	0.00433333	0.00566667
				Stigmatella	Stigmatella aurantiaca	0.0503333	0.082	0.0526667	0.0486667	0.0276667	0.0323333	0.028	0.0453333
			Myxococcaceae	Aggregicoccus	Aggregicoccus edonensis	0.00233333	0.021	0.014	0.004	0.0216667	0.007	0.00733333	0.012
			Kofleriaceae	Haliangium	Haliangium tepidum	0.157667	0.118	0.206333	0.122333	0.234667	0.169667	0.185	0.096
				Kofleria	Kofleria flava	0.0346667	0.055	0.0293333	0.0316667	0.0333333	0.0476667	0.0413333	0.046
			Labilithrichaceae	Labilithrix	Labilithrix luteola	0.238667	0.309333	0.329667	0.057	0.352667	0.213333	0.288	0.199333
			Phaselicystidaceae	Phaselicystis	Phaselicystis flava	0.0336667	0.0643333	0.0593333	0.0786667	0.067	0.0266667	0.0596667	0.100333
			Polyangiaceaea	Aetherobacter	Aetherobacter rufus	0.00866667	0.014	0.006	0.026	0.0136667	0.00433333	0.00633333	0.01
				Chondromyces	Chondromyces apiculatus	0.024	0.112333	0.144667	0.0116667	0.296667	0.0626667	0.0313333	0.138667
					Chondromyces lanuginosus	0.00533333	0.004	0.00233333	0	0.241333	0.000666667	0.153333	0.00366667
					Chondromyces robustus	0.102	0.03	0.003	0.000333333	0.0166667	0.00433333	0.0136667	0.101
				Racemicystis	Racemicystis crocea	0.0216667	0.112	0.00966667	0.0146667	0.043	0.058	0.0813333	0.0253333
			Sorangiineae	Minicystis	Minicystis rosea	0.0226667	0.0326667	0.0476667	0.0256667	0.0683333	0.0423333	0.0336667	0.0383333
			Sandaracinaceae	Sandaracinus	Sandaracinus amylolyticus	0.005	0.00566667	0.00366667	0.0176667	0.008	0.00566667	0.00366667	0.008
		Bdellovibrionales	Bdellovibriaceae	Bdellovibrio	Bdellovibrio bacteriovorus	0.248	0.262667	0.392667	0.311667	0.422333	0.33	0.246667	0.336
					Bdellovibrio exovorus	0.0416667	0.051	0.03	0.0123333	0.053	0.068	0.0903333	0.0746667
	Gammaproteobacteria	Acidiferrobacterales	Acidiferrobacteraceae	Sulfurifustis	Sulfurifustis variabilis	0.012	0.00633333	0.00633333	0.006	0.00333333	0.006	0.011	0.00666667
		Cellvibrionales	Halieaceae	Haliea	Haliea atlantica	0.0516667	0.00133333	0.0273333	0.00133333	0.0603333	0.0263333	0.084	0.0223333
		Chromatiales	Ectothiorhodospiraceaea	Ectothiorhodospira	Ectothiorhodospira magna	0.015	0.015	0.00633333	0.006	0.000333333	0.024	0	0.0123333
			Granulosicoccaceae	Sulfuriflexus	Sulfuriflexus mobilis	0.328667	0.115	0.0996667	0.346	0.0966667	0.109333	0.109	0.118667
			Thioprofundaceae	Thioprofundum	Thioprofundum hispidum	0.0133333	0.0123333	0.00866667	0.013	0.0406667	0.08	0.0133333	0.00833333
					Thioprofundum lithotrophicum	0.0256667	0.0173333	0.006	0.008	0.0393333	0.0233333	0.0203333	0.017
			Thioalkalispiraceae	Thiohalophilus	Thiohalophilus thiocyanatoxydans	0.598333	0.284	0.299333	0.421333	0.505667	0.478333	0.518333	0.362667
		Legionellales	Coxiellaceae	Aquicella	Aquicella siphonis	0.0173333	0.032	0.025	0.026	0.022	0.0453333	0.0326667	0.028
			Legionellaceae	Legionella	Legionella rowbothamii	0.0103333	0.00666667	0.001	0.00933333	0.004	0.003	0.000333333	0.0143333
		Nevskiales	Sinobacteriaceae	Alkanibacte	Alkanibacter difficilis	0.00833333	0.004	0.007	0.012	0.0203333	0.008	0.0126667	0.00533333
				Nevskia	Nevskia aquatilis	0.0343333	0.021	0.0233333	0.128667	0.00833333	0.0393333	0.018	0.0363333
					Nevskia soli	0.0243333	0.0133333	0.0226667	0.007	0.0343333	0.044	0.047	0.0556667
					Nevskia terrae	0.00766667	0.0106667	0.0206667	0.00566667	0.0203333	0.0116667	0.011	0.00666667
				Solimonas	Solimonas aquatica	0.0353333	0.103	0.0823333	0.027	0.115667	0.0623333	0.108333	0.101333
					Solimonas terrae	0.233333	0.285	0.17	0.216333	0.149333	0.120667	0.0943333	0.102
			Steroidobacteraceae	Povalibacter	Povalibacter uvarum	0.084	0.04	0.0563333	0.0396667	0.0946667	0.0813333	0.08	0.053
				Steroidobacter	Steroidobacter agariperforans	0.044	0.0116667	0.00366667	0.001	0.026	0.01	0.0133333	0.0343333
					Steroidobacter denitrificans	0.00866667	0.025	0.00333333	0.00533333	0.0133333	0.0113333	0.0173333	0.0103333
		Pseudomonadales	Pseudomonadaceaea	Pseudomonas	Pseudomonas brassicacearum	0.008	0.324	0.766	0.034	0.001	0.0123333	0.0423333	0.223
					Pseudomonas corrugata	0.00733333	0.183333	0.0176667	0.00466667	0.000333333	0.000666667	0.00133333	0.137667
					Pseudomonas glareae	0	0.165333	0.263333	0.003	0	0	0.00166667	0.0256667
					Pseudomonas knackmussii	0.00733333	0.114333	0.391333	3.057	0.006	0.0546667	0.0706667	0.868333
					Pseudomonas mediterranea	0.0786667	1.74	1.15667	2.29767	0.0416667	0.290667	0.473	5.905
					Pseudomonas thivervalensis	0.002	0.044	0.021	0.0543333	0.00233333	0.0126667	0.0156667	0.143333
					Pseudomonas turukhanskensis	0.000333333	0.00766667	0.0133333	0.0133333	0	0.00133333	0.00366667	0.035
					Pseudomonas vancouverensis	0.002	0.00466667	0.229333	0.0243333	0.00166667	0.003	0.0116667	0.0183333
			Moraxellaceae	Cavicella	Cavicella subterranea	0.00333333	0.0203333	0.00533333	0.002	0.0423333	0.0116667	0.0146667	0.00133333
		Thiotrichales	Fastidiomonadaceae	Caedibacter	Caedibacter caryophilus	0.008	0.0193333	0.013	0.0113333	0.005	0.00366667	0.007	0.011
		Xanthomonadales	Xanthomonadaceae	Arenimonas	Arenimonas malthae	0.0153333	0.00433333	0.00633333	0.00566667	0.00166667	0.000333333	0.00266667	0.00233333
				Chujaibacter	Chujaibacter soli	2.63967	2.18667	2.69867	2.877	2.76467	3.49467	3.554	2.38567
				Luteimonas	Luteimonas soli	0.0183333	0.012	0.00733333	0.0133333	0.0193333	0.0153333	0.0376667	0.0166667
					Luteimonas vadosa	0.00633333	0.00733333	0.00466667	0.00866667	0.013	0.008	0.00566667	0.00966667
				Lysobacter	Lysobacter lycopersici	0.025	0.03	0.0263333	0.0283333	0.0313333	0.0426667	0.0423333	0.0393333
				Thermomonas	Thermomonas carbonis	0.018	0.0216667	0.021	0.00533333	0.0303333	0.0246667	0.0196667	0.019
			Rhodanobacteraceae	Dokdonella	Dokdonella fugitiva	0.122333	0.178667	0.0976667	0.108667	0.125	0.226667	0.214333	0.193333
					Dokdonella koreensis	0.00133333	0.000333333	0.00266667	0.0173333	0.003	0.006	0.00833333	0.00133333
					Dokdonella soli	0.00766667	0.00633333	0.003	0.00266667	0.01	0.00566667	0.0116667	0.004
				Dyella	Dyella humi	0.045	0.0243333	0.048	0.110333	0.0433333	0.0326667	0.0403333	0.0423333
					Dyella japonica	0.004	0.0103333	0.00833333	0.009	0.00833333	0.0113333	0.006	0.009
					Dyella jejuensis	0.00333333	0.000666667	0.00133333	0.0133333	0.00266667	0.00166667	0.003	0.00233333
					Dyella jiangningensis	0.0143333	0.00666667	0.00166667	0.00466667	0.025	0.0113333	0.00866667	0.00533333
					Dyella koreensis	0.0213333	0.0256667	0.0296667	0.0193333	0.026	0.029	0.0253333	0.0226667
					Dyella kyungheensis	0.0193333	0.00133333	0.00466667	0.00433333	0.0113333	0.006	0.007	0.00233333
					Dyella thiooxydans	0.201333	0.428	0.187667	0.180333	0.185333	0.196667	0.197	0.142667
				Frateuria	Frateuria aurantia	0.00666667	0.0156667	0.00466667	0.00966667	0.0126667	0.006	0.0116667	0.007
					Frateuria terrea	0.0373333	0.026	0.052	0.041	0.0626667	0.035	0.034	0.0333333
				Luteibacter	Luteibacter rhizovicinus	0.00633333	0.00866667	0.00866667	0.014	0.00333333	0.00766667	0.00666667	0.00633333
				Metallibacterium	Metallibacterium scheffleri	0.0243333	0.007	0.00833333	0.0176667	0.0276667	0.00866667	0.0563333	0.00633333
				Rhodanobacter	Rhodanobacter aciditrophus	0.0136667	0.0183333	0.0183333	0.032	0.0186667	0.103	0.045	0.015
					Rhodanobacter denitrificans	0.002	0.0236667	0.032	0.0183333	0.00333333	0.00633333	0.00366667	0.00433333
					Rhodanobacter fulvus	0.237667	0.398	0.266	0.426667	0.228	0.417	0.322	0.16
					Rhodanobacter ginsengisoli	0.0156667	0.00733333	0.00733333	0.0533333	0.038	0.0253333	0.0376667	0.00666667
					Rhodanobacter glycinis	1.97133	2.96833	3.98167	3.80667	1.25267	1.58467	1.65333	1.912
					Rhodanobacter koreensis	0.0543333	0.027	0.0216667	0.074	0.13	0.0263333	0.108667	0.016
					Rhodanobacter panaciterrae	0.0443333	0.0546667	0.0686667	0.06	0.101667	0.0756667	0.0683333	0.118
					Rhodanobacter soli	0.720667	0.547667	0.547667	0.438333	0.588333	0.534333	0.507	0.537667
					Rhodanobacter spathiphylli	0.235	0.499667	0.489	0.654667	0.285667	0.306	0.339667	0.213
					Rhodanobacter terrae	0.0333333	0.0236667	0.00633333	0.0266667	0.0106667	0.008	0.025	0.00666667
					Rhodanobacter umsongensis	0.142333	0.148667	0.198	0.0946667	0.124	0.192333	0.184	0.135
					Rhodanobacter xiangquanii	0.165	0.164	0.146333	0.151	0.159333	0.169667	0.183	0.177333
				Rudaea	Rudaea cellulosilytica	0.174333	0.201667	0.158	0.143333	0.465667	0.207667	0.308333	0.563667
		Unclassified		Acidibacter	Acidibacter ferrireducens	1.62733	0.77	0.757667	1.26367	0.996333	1.37867	0.814	0.666333
Spirochaetes	Spirochaetia	Spirochaetales	Spirochaetaceae	Spirochaeta	Spirochaeta aurantia	0.142	0.206667	0.176667	0.0523333	0.286333	0.181	0.288667	0.239667
Verrucomicrobia	Opitutae	Opitutales	Opitutaceae	Cephaloticoccus	Cephaloticoccus capnophilus	0.0166667	0.0466667	0.0143333	0.00166667	0.018	0.00166667	0.000666667	0.001
					Cephaloticoccus primus	0.127	0.0653333	0.0996667	0.0666667	0.146	0.137333	0.132667	0.110333
				Lacunisphaera	Lacunisphaera anatis	0.115	0.105333	0.165	0.0193333	0.221667	0.129333	0.220333	0.0856667
					Lacunisphaera limnophila	0.389333	0.596667	0.637333	0.172333	1.73167	0.834667	1.024	0.774333
					Lacunisphaera parvula	0.007	0.027	0.0133333	0.006	0.057	0.0113333	0.0346667	0.0206667
				Opituts	Opitutus terrae	1.53333	1.113	1.44433	0.834667	3.369	2.22533	2.73867	1.82567
	Spartobacteria	Chthoniobacteriales	Chthoniobacteraceae	Chthoniobacter	Chthoniobacter flavus	0.125333	0.170667	0.222333	0.0746667	0.268333	0.276333	0.293	0.173
	Verrucomicrobiae	Verrucomicrobiales	Verrucomicrobiaceae	Brevifollis	Brevifollis gellanilyticus	0.023	0.000666667	0.0916667	0	0.038	0.00933333	0.038	0.00433333
				Limisphaera	Limisphaera ngatamarikiensis	0.009	0.0113333	0.00466667	0.00466667	0.0113333	0.01	0.011	0.00933333
				Prosthecobacter	Prosthecobacter fluviatilis	0.0603333	0.130667	0.125	0.00733333	0.0776667	0.107333	0.207333	0.0533333
No Hit						7.36433	6.08267	6.715	5.59567	8.36233	7.22233	6.75467	6.54533
Cluster_Common_All						27.935	24.857	26.234	25.309	28.287	25.913	26.135	23.785

## Sheet: Relative abundance of fungi
Table S4: Relative abundances of fungal species in soils irrigated with or without fungal CFs or DEs. Species whose relative abundances are enhanced by fungal CFs and DEs are highlighted in yelow. Species whose relative abundances are reduced by fungal CFs and DEs are highlighted in green. Only species whose abundances are higher than 0,001% are listed. A.a: Alternaria alternata; P. a.: Penicilli…
Taxonomic Category						Relative abundance
Phylum	Class	Order	Family	Genus	Species	CF control	+ A.a. CF	+ P. a. CF	+ T. h. CF	DE control	+ A.a. DE	+ P. a. DE	+ T. h. DE
Ascomycota	Dothideomycetes	Cladosporiales	Cladosporiaceae	Cladosporium	Cladosporium sp.	0.03	0.05	0.14	0.01	0.42	0.3	0.16	0.02
	Eurotiomycete	Eurotiales	Aspergillaceae	Penicillium	Penicillium aeneum	0.12	0.01	0.03	0.02	0.51	0.01	0.07	0.01
					Penicillium amphipolaria	1.21	2.19	2.47	0.66	1.37	0.81	1.72	1.24
					Penicillium camponotum	0.43	0.08	0.05	0.32	0.01	0.45	0.19	0.38
					Penicillium chalabudae	0	0.12	0.02	0	0.42	0	0	0.01
					Penicillium melinii	0.17	0.18	0.19	0.01	0.45	0.07	0.4	0.1
					Penicillium ochrochloron	0.08	3.17	1.91	0.01	0.56	0.45	0.38	0.03
					Penicillium sp. H17	0.53	1.72	0.06	0.01	0.56	0.06	0.47	0.06
					Penicillium sp. NRRL 28214	0.03	0.03	0.01	0.2	0.21	0	0.01	0.03
					Penicillium sp. P7	1.37	0	0.75	0.1	0	0	0.2	1.09
					Penicillium wollemiicola	0.18	0.15	0.1	0.04	0.71	0.22	0.14	0.06
	Leotiomycetes	Helotiales	Hyaloscyphaceae	Rhizoscyphus	Rhizoscyphus cf. ericae	0.13	0.18	0.09	0.09	0.27	0.05	0.12	0.11
			Leotiaceae	Halenospora	Halenospora varia	0.15	0.24	0.1	0.24	0.4	0.09	0.18	0.4
			unchracterized		Helotiales sp. EF804	0.12	0.03	0.03	0.04	0.06	0.03	0.05	0.05
					Helotiales sp. EF826	0.93	0.23	0.23	0.2	0.73	2.77	0.62	0.31
					Helotiales sp. EF830	0.68	0.39	0.25	0.08	0.15	0.31	0.3	0.12
					Helotiales sp. EF845	0.19	0	0	0	0.01	0.13	0.01	0
			Myxotrichaceae	Oidiodendron	Oidiodendron periconioides	0.03	0.02	0.01	0.01	0.09	0.13	0.01	0
					Oidiodendron rhodogenum	0.15	0.04	0.04	0.02	0.3	0.19	0.1	0.04
			Pseudeurotiaceae	Geomyces	Geomyces sp. Nankai_19mbsf	1.04	0.18	0.24	0.22	1.25	0.55	0.49	0.26
				Pseudogymnoascus	Pseudogymnoascus sp. CCF 5028	0.21	1.35	0.46	0.53	0.03	0.51	0.21	0.32
	Saccharomycetes	Saccharomycetales	Dipodascaceae	Galactomyces	Galactomyces candidum	1.78	8.47	8.34	33.35	0.06	3.21	2.74	17.3
			incertae	Nadsonia	Nadsonia starkeyi-henricii	0.07	1.3	1.72	1.47	0.02	0.64	0.91	1.01
			Phaffomycetaceae	Cyberlindnera	Cyberlindnera saturnus	0.01	0.17	0.11	3.16	0.01	0.09	0.39	1.01
			Pichiaceae	Pichia/Candida clade	Candida subhashii	3.06	9.99	20.29	11.19	0.61	13.55	17.59	18.4
					Pichia fermentans	2.19	0.57	0.37	0.13	4.13	1.56	1.15	0.48
			Saccharomycetaceae	Saccharomyces	Saccharomyces cerevisiae	2.14	0.56	0.44	0.26	9.25	2.95	2.58	0.95
			Trichomonascaceae	Blastobotrys	Blastobotrys malaysiensis	1.11	0.14	1.95	1.12	0.02	0.04	0.08	0.17
	Sordariomycetes	Glomerellales	Plectosphaerellaceae	Verticillium	Verticillium nubilum	0.56	0.35	0.38	0.15	5.06	0.32	1.44	0.27
		Hypocreales	Hypocreaceae	Trichoderma	Trichoderma asperellum	0.95	0.34	0.19	0.13	0.03	0.11	0.01	0.37
					Trichoderma hamatum	0.08	0.46	0.23	1.3	0	0.13	0.07	0.55
					Trichoderma harzianum	1.93	0.88	1.2	1.13	2.28	4.33	3.29	3.69
					Trichoderma sp. 1 MK-2015	0.17	0.18	0.33	0.12	0.04	0.11	0.3	0.19
					Trichoderma sp. JCM 28534	0.04	0.45	0.03	1.78	0	0.53	0	0.04
					Trichoderma sp. T12-2	2.64	5.71	3.6	1.04	0.1	0.82	2.01	2.16
					Trichoderma virens	0.04	0.09	1.53	0.05	0.02	0.05	0.04	0.03
			Nectriaceae	Fusarium	Fusarium andiyazi	0.08	0.39	0	0	0.29	0.7	0.02	0.14
					Fusarium oxysporum	0.07	0.17	0.28	1.53	0.57	0.04	0.05	0.33
				Mariannaea	Mariannaea camptospora	0.06	1.82	0.18	1.47	0.03	0.27	0.46	1.39
				Neocosmospora	Neocosmospora sp. FSSC 9	0	0	0	0.12	0	0	0.01	0.04
				Pseudocosmospora	Pseudocosmospora rogersonii	0.14	0.44	0.61	1.93	0.02	0.18	0.46	2.53
		incertae		Myxocephala	Myxocephala albida	0.7	2.68	1.39	10.5	0.03	1.19	2.05	6.52
		Ophiostomatales	Ophiostomataceae	Sporothrix	Sporothrix chilensis	0.07	0.14	0.18	0.29	0.41	0.04	0.22	0.1
					Sporothrix stenoceras	0	0.04	0.05	0.28	0.01	0.02	0.02	0.04
				unclassified	Ophiostomataceae sp.	0.13	0.09	0.11	0.46	0.06	0.06	0.19	0.11
		Sordariales	Cephalothecaceae	Phialemonium	Phialemonium inflatum	0.1	0.05	0.14	0.05	0.14	0.35	0.32	0.14
			Chaetomiaceae	Arcopilus	Arcopilus cupreus	0.13	0.38	0.23	0.01	0.02	0.04	0.02	0.01
				Chaetomiaceae	Chaetomiaceae sp. JCM 28524	0.06	0.3	0.43	0.01	0.03	0.02	0.01	0
			inceratae		Sordariales sp. KO-groupA 2014	0.86	0.26	0.15	0.09	0.6	0.47	0.4	0.19
		Sordariomycetidae	Conlariaceae	Conlarium	Conlarium sp. KO-2013	0.3	0.06	0.15	0.05	0.56	0.43	0.54	0.24
	unclassified				Ascomycota sp. H27	7.22	0.84	1.13	3.03	6.26	8.97	4.46	1.77
Basidiomycota	Agaricomycetes	Agaricales	Agaricaceae	Leucocoprinus	Leucocoprinus birnbaumii	0.0623333	0.0323333	0.047	0.007	0.200333	0.062	0.185	0.0196667
	Cystobasidiomycetes	Cystobasidiales	incertae	Occultifur	Occultifur aff. externus IMUFRJ 52019	0.104333	0.0686667	0.75	0.0216667	0.199	0.255333	0.863667	0.0763333
		incertae		Sakaguchia	Sakaguchia dacryoidea	0.107	0.0493333	0.12	0.188333	0.017	0.223	0.061	0.0216667
	Microbotryomycetes	Sporidiobolales	Sporidiobolaceae	Rhodotorula	Rhodotorula sp. CBS 10104	0.112667	0.0196667	0.0566667	0.00833333	0.289667	0.118	0.151667	0.0276667
	Tremellomycetes	Filobasidiales	Piskurozymaceae	Solicoccozyma	Solicoccozyma terricola	2.086	4.705	2.116	0.827	0.681333	1.13333	1.26067	1.222
		Tremellales	Trimorphomycetaceae	Saitozyma	Saitozyma podzolica	8.17433	12.2993	8.27733	1.01733	5.09967	3.454	4.25067	1.08933
		Trichosporonales	incertae	Pascua	Cutaneotrichosporon guehoae	1.36367	1.729	0.952333	2.08933	0.0773333	1.15567	1.69767	4.45067
			Trichosporonaceae	Apiotrichum	Apiotrichum porosum	0.170667	0.679	0.227333	0.438333	0.00733333	0.0493333	0.0556667	0.475667
Chlorophyta	Chlorophyceae	Sphaeropleales	Dictyochloridaceae	Dictyochloris	Dictyochloris fragrans	0.083	0.015	0.113	0.0226667	0.216	2.71333	1.10633	0.0333333
Chytridiomycota	Chytridiomycetes	Rhizophydiales	Rhizophydiaceae	Rhizophydium	Rhizophydium sp. PL-AUS-009	0.914667	0	0.0413333	0	0.000666667	0.296333	1.113	0
Ciliophora	Oligohymenophore	Sessilida	Epistylidae	Rhabdostyla	Rhabdostyla sp. 5 PPS-2010	3.48033	0.572667	0.2	0.677667	1.51433	0.654333	0.451333	1.215
	Spirotrichea	Sporadotrichida	Oxytrichidae	Oxytricha	Oxytricha longigranulosa	0.882667	0.645	1.884	0.669667	0.524333	2.91133	2.41467	0.963667
		Urostylida	Urostylidae	Uroleptus	Uroleptus pisces	0.159667	0.071	0.324	0.778333	3.95833	0.283667	0.367667	0.670667
Mucoromycota	Mortierellomycetes	Mortierellales	Mortierellaceae	Dissophora	Dissophora ornata	0.069	0.425667	0.820333	0.0406667	0.130333	0.0833333	0.129667	0.0533333
				Mortierella	Mortierella chlamydospora	0.026	1.505	2.67633	0.08	0.093	0.174	0.821667	0.0943333
	Mucoromycetes	Mucorales	Mucoraceae	Mucor	Mucor moelleri	0.415667	7.70433	8.16567	0.0573333	0.017	0.062	0.122	0.0963333
	Umbelopsidomycetes	Umbelopsidales	Umbelopsidaceae	Umbelopsis	Umbelopsis vinacea	0.033	0.255667	0.303667	0.000666667	0.000666667	0.00533333	0.00266667	0.00133333
Nematoda	Chromadorea	Rhabditida	Cephalobidae	Acrobeloides	Acrobeloides cf. nanus WB-2017	0.795	0.261	0.135667	0.302667	0.692333	1.375	1.53333	0.574
Olpidiomycota	Olpidiomycetes	Olpidiales	Olpidiaceae	Olpidium	Olpidium brassicae	0.0836667	0.0613333	0.006	0.00166667	0.312667	0.366333	0.138667	1.162
No Hit						1.785	1.23	1.359	1.13267	3.30933	2.57867	2.00767	1.29
Cluster_Common_All						41.59	16.99	15.07	9.35	38.07	30.48	30.18	16.78
