# Supplementary material for: Enhanced Yield of Pepper Plants Promoted by Soil Application of Volatiles From Cell-Free Fungal Culture Filtrates Is Associated With Activation of the Beneficial Soil Microbiota
Source: Front Plant Sci. 2021 Oct 21;12:752653. doi: 10.3389/fpls.2021.752653 (PMC8566893; doi:10.3389/fpls.2021.752653)
Supplement: Supplementary file 1 [file Data_Sheet_1.zip › Supplementary Table 5.XLSX]

## Sheet: Phylum CF-vs-Control
Table S5: DESeq2 differential abundance results of bacterial communities from CF- or DE-treated and non-treated soils classified by Phylum, Class, Genus and Species. Basemean column refers to the average counts of each organism in all samples. Log2FoldChange measures the change between the compared groups, in a base 2 logarithmic scale. P-values are adjusted with Benjamini and Hochberg method
	baseMean	log2FoldChange	lfcSE	stat	pvalue	padj	Significant
Proteobacteria	14769.5	0.754501	0.269564	2.79897	0.00512664	0.0410131	Yes
Acidobacteria	4477.8	-0.0820712	0.182813	-0.448935	0.653479	0.922937	No
Bacteroidetes	2447.42	0.152916	0.178862	0.854936	0.392587	0.922937	No
Actinobacteria	2179.76	-0.241632	0.229004	-1.05514	0.29136	0.922937	No
Verrucomicrobia	1526.92	-0.0509577	0.306564	-0.166222	0.867982	0.922937	No
Firmicutes	92.0227	-0.799166	0.34365	-2.32552	0.0200439	0.106901	No
Planctomycetes	82.1076	0.0648533	0.198313	0.327026	0.743649	0.922937	No
Spirochaetes	57.0783	0.061986	0.640781	0.096735	0.922937	0.922937	No
Deinococcus.Thermus	4.54896	-3.2235	0.94656	-3.40549	0.000660443	0.0105671	No
Gemmatimonadetes	3.9267	1.75998	1.59008	1.10684	0.268361	0.922937	No
Armatimonadetes	2.54756	0.760801	1.26073	0.603462	0.546201	0.922937	No
Chlamydiae	1.03905	-1.37716	1.67682	-0.821291	0.41148	0.922937	No
Euryarchaeota	0.364908	-0.489926	2.93121	-0.167141	0.867259	0.922937	No
Candidatus.Melainabacteria	0.287859	1.28812	4.8992	0.262924	0.792609	0.922937	No
Thaumarchaeota	0.220795	-1.56915	3.56118	-0.440626	0.659484	0.922937	No
Nitrospirae	0.190288	-0.810516	3.74679	-0.216323	0.828736	0.922937	No

## Sheet: Phylum Control-vs-DE
Table S5: DESeq2 differential abundance results of bacterial communities from CF- or DE-treated and non-treated soils classified by Phylum, Class, Genus and Species. Basemean column refers to the average counts of each organism in all samples. Log2FoldChange measures the change between the compared groups, in a base 2 logarithmic scale. P-values are adjusted with Benjamini and Hochberg method
	baseMean	log2FoldChange	lfcSE	stat	pvalue	padj	Significant
Proteobacteria	14769.5	-0.70885	0.269581	-2.62945	0.00855226	0.045612	Yes
Acidobacteria	4477.8	-0.213945	0.182722	-1.17088	0.241648	0.644394	No
Bacteroidetes	2447.42	0.0911133	0.178265	0.511111	0.609273	0.974695	No
Actinobacteria	2179.76	-0.228523	0.229278	-0.996709	0.318906	0.728927	No
Verrucomicrobia	1526.92	0.560511	0.305317	1.83583	0.0663824	0.265529	No
Firmicutes	92.0227	0.907085	0.335168	2.70636	0.00680246	0.045612	Yes
Planctomycetes	82.1076	-0.170084	0.191827	-0.886654	0.375265	0.750531	No
Spirochaetes	57.0783	0.0769733	0.628599	0.122452	0.902541	0.974695	No
Deinococcus.Thermus	4.54896	-3.8448	1.45872	-2.63574	0.00839551	0.045612	No
Gemmatimonadetes	3.9267	2.14465	1.2919	1.66007	0.0969011	0.310084	No
Armatimonadetes	2.54756	0.190299	1.03245	0.184318	0.853764	0.974695	No
Chlamydiae	1.03905	-0.385108	1.61528	-0.238415	0.811559	0.974695	No
Euryarchaeota	0.364908	1.75905	2.79694	0.628919	0.529402	0.941159	No
Candidatus.Melainabacteria	0.287859	-0.584418	4.90371	-0.119179	0.905134	0.974695	No
Thaumarchaeota	0.220795	0.378329	3.59698	0.10518	0.916233	0.974695	No
Nitrospirae	0.190288	0.118766	3.74413	0.0317205	0.974695	0.974695	No

## Sheet: Class CF-vs-Control
Table S5: DESeq2 differential abundance results of bacterial communities from CF- or DE-treated and non-treated soils classified by Phylum, Class, Genus and Species. Basemean column refers to the average counts of each organism in all samples. Log2FoldChange measures the change between the compared groups, in a base 2 logarithmic scale. P-values are adjusted with Benjamini and Hochberg method
	baseMean	log2FoldChange	lfcSE	stat	pvalue	padj	Significant
Gammaproteobacteria	5899.41	0.722749	0.392467	1.84155	0.0655403	0.349548	No
Betaproteobacteria	4554.51	1.20162	0.333104	3.60735	0.000309339	0.00329962	Yes
Acidobacteriia	4437.74	-0.240462	0.225528	-1.06622	0.286325	0.789626	No
Alphaproteobacteria	4037.9	-0.265002	0.188801	-1.40361	0.160436	0.678462	No
Actinobacteria	2106.21	-0.362785	0.264143	-1.37344	0.169616	0.678462	No
Chitinophagia	1629.87	0.0294502	0.101836	0.289192	0.772434	0.903684	No
Opitutae	1339.73	-0.237243	0.279146	-0.849888	0.395387	0.903684	No
Sphingobacteriia	423.871	-0.203281	0.191152	-1.06345	0.287577	0.789626	No
Flavobacteriia	294.535	0.342117	0.636181	0.537767	0.590738	0.903684	No
Spartobacteria	101.504	0.236293	0.420294	0.562208	0.573975	0.903684	No
Bacilli	92.5144	-1.02773	0.395483	-2.59867	0.00935852	0.0748681	No
Oligoflexia	82.7386	2.1387	0.572704	3.73439	0.000188168	0.00329962	Yes
Planctomycetia	79.5564	-0.0781773	0.236303	-0.330835	0.740769	0.903684	No
Deltaproteobacteria	72.213	-0.116429	0.235018	-0.495405	0.620314	0.903684	No
Thermoleophilia	64.6357	-1.01188	0.514218	-1.9678	0.0490909	0.314182	No
Cytophagia	59.6041	0.188522	0.823678	0.228878	0.818963	0.903684	No
Spirochaetia	56.0189	0.0102197	0.667796	0.0153036	0.98779	0.997871	No
Verrucomicrobiae	53.1812	0.438104	0.909842	0.481516	0.63015	0.903684	No
Blastocatellia	39.1242	-0.00324996	1.21772	-0.00266888	0.997871	0.997871	No
Acidimicrobiia	13.3965	-0.183252	0.4033	-0.454383	0.649554	0.903684	No
Rubrobacteria	5.05502	-0.63433	0.607123	-1.04481	0.29611	0.789626	No
Deinococci	4.657	-3.35212	0.904988	-3.70405	0.000212186	0.00329962	No
Gemmatimonadetes	3.83115	1.70359	1.62977	1.04529	0.295887	0.789626	No
Phycisphaerae	2.43029	-0.194842	1.6041	-0.121465	0.903323	0.963544	No
Fimbriimonadia	2.4226	0.675521	1.15972	0.582484	0.560241	0.903684	No
Chlamydiia	1.03079	-1.38974	1.50444	-0.923761	0.355611	0.87535	No
Clostridia	0.610145	0.939867	1.84847	0.508456	0.611133	0.903684	No
Methanobacteria	0.34465	-0.63468	2.49384	-0.254499	0.79911	0.903684	No
X__Unknowns__	0.273883	1.15393	4.89902	0.235542	0.813788	0.903684	No
Erysipelotrichia	0.23394	-2.25041	4.86397	-0.462668	0.643602	0.903684	No
Nitrososphaeria	0.231896	-1.76835	2.88407	-0.613143	0.539782	0.903684	No
Nitrospira	0.194659	-0.955273	3.01329	-0.31702	0.751228	0.903684	No

## Sheet: Class Control-vs-DE
Table S5: DESeq2 differential abundance results of bacterial communities from CF- or DE-treated and non-treated soils classified by Phylum, Class, Genus and Species. Basemean column refers to the average counts of each organism in all samples. Log2FoldChange measures the change between the compared groups, in a base 2 logarithmic scale. P-values are adjusted with Benjamini and Hochberg method
	baseMean	log2FoldChange	lfcSE	stat	pvalue	padj	Significant
Gammaproteobacteria	5899.41	-0.935932	0.392528	-2.38437	0.0171083	0.124901	No
Betaproteobacteria	4554.51	-1.19534	0.333357	-3.58577	0.00033609	0.0107549	Yes
Acidobacteriia	4437.74	-0.247371	0.225467	-1.09715	0.272575	0.68937	No
Alphaproteobacteria	4037.9	-0.194951	0.188721	-1.03301	0.301599	0.68937	No
Actinobacteria	2106.21	-0.255814	0.26439	-0.967564	0.333262	0.71096	No
Chitinophagia	1629.87	0.0803954	0.100059	0.803483	0.421696	0.749681	No
Opitutae	1339.73	0.5969	0.27755	2.1506	0.0315076	0.16804	No
Sphingobacteriia	423.871	0.00114589	0.188626	0.00607492	0.995153	0.995153	No
Flavobacteriia	294.535	0.0120554	0.635282	0.0189765	0.98486	0.995153	No
Spartobacteria	101.504	-0.0934011	0.408504	-0.228642	0.819147	0.995153	No
Bacilli	92.5144	0.907541	0.38858	2.33553	0.0195158	0.124901	No
Oligoflexia	82.7386	-1.07056	0.561872	-1.90535	0.0567345	0.259358	No
Planctomycetia	79.5564	-0.100528	0.230605	-0.435932	0.662886	0.995153	No
Deltaproteobacteria	72.213	0.560624	0.216178	2.59335	0.0095047	0.101383	No
Thermoleophilia	64.6357	-0.151496	0.522524	-0.289931	0.771869	0.995153	No
Cytophagia	59.6041	0.474572	0.816932	0.58092	0.561295	0.898071	No
Spirochaetia	56.0189	0.0624129	0.654858	0.0953075	0.924071	0.995153	No
Verrucomicrobiae	53.1812	-1.06621	0.903696	-1.17983	0.238067	0.68937	No
Blastocatellia	39.1242	1.41341	1.20716	1.17085	0.241657	0.68937	No
Acidimicrobiia	13.3965	-0.342891	0.379616	-0.903257	0.36639	0.732779	No
Rubrobacteria	5.05502	0.908994	0.629541	1.4439	0.148768	0.528952	No
Deinococci	4.657	-3.87339	1.43122	-2.70635	0.00680269	0.101383	No
Gemmatimonadetes	3.83115	2.02929	1.32011	1.53721	0.124241	0.496964	No
Phycisphaerae	2.43029	-1.68571	1.59593	-1.05625	0.290854	0.68937	No
Fimbriimonadia	2.4226	0.196629	0.889781	0.220986	0.825104	0.995153	No
Chlamydiia	1.03079	-0.457286	1.42231	-0.321508	0.747825	0.995153	No
Clostridia	0.610145	1.21797	1.48257	0.821527	0.411346	0.749681	No
Methanobacteria	0.34465	1.60849	2.34378	0.686281	0.492536	0.829534	No
X__Unknowns__	0.273883	-0.587059	4.90394	-0.119712	0.904711	0.995153	No
Erysipelotrichia	0.23394	-1.26486	4.8991	-0.258182	0.796267	0.995153	No
Nitrososphaeria	0.231896	0.384971	2.93141	0.131326	0.895517	0.995153	No
Nitrospira	0.194659	0.10416	3.01013	0.0346032	0.972396	0.995153	No

## Sheet: Genus CF-vs-Control
Table S5: DESeq2 differential abundance results of bacterial communities from CF- or DE-treated and non-treated soils classified by Phylum, Class, Genus and Species. Basemean column refers to the average counts of each organism in all samples. Log2FoldChange measures the change between the compared groups, in a base 2 logarithmic scale. P-values are adjusted with Benjamini and Hochberg method
	baseMean	log2FoldChange	lfcSE	stat	pvalue	padj	Significant
Rhodanobacter	2447.19	0.787524	0.173073	4.55023	5.35873e-06	0.000195594	Yes
Pseudomonas	1546.9	5.36409	0.904542	5.93017	3.02621e-09	6.6274e-07	Yes
Edaphobacter	1535.48	0.018795	0.203735	0.0922523	0.926498	0.979432	No
Occallatibacter	1355.7	0.148886	0.193375	0.769936	0.441338	0.716454	No
Paraburkholderia	1337.2	2.05313	0.426103	4.81839	1.44718e-06	7.92331e-05	Yes
Chujaibacter	810.371	0.0252449	0.215959	0.116896	0.906942	0.973629	No
Opitutus	769.864	-0.122006	0.38211	-0.319295	0.749503	0.927351	No
Acidobacterium	585.474	-0.221847	0.139252	-1.59314	0.111129	0.345388	No
Burkholderia	580.239	3.66728	0.841357	4.35877	1.30793e-05	0.000358047	Yes
Rhodoferax	551.563	0.435344	0.35527	1.22539	0.220429	0.542405	No
Lacunisphaera	541.393	0.407415	0.514088	0.792501	0.428068	0.716135	No
Nitrosospira	534.992	-0.795307	0.285961	-2.78118	0.00541623	0.0624292	No
Acidibacter	526.357	-0.653526	0.490272	-1.33299	0.182536	0.477031	No
Devosia	467.988	0.225496	0.169429	1.33092	0.183215	0.477031	No
Bradyrhizobium	435.7	-0.0128686	0.219595	-0.0586014	0.95327	0.979432	No
Mucilaginibacter	427.546	0.0222239	0.309551	0.071794	0.942766	0.979432	No
Acidipila	382.503	-0.169822	0.23385	-0.726197	0.467718	0.736908	No
Sediminibacterium	379.214	0.775531	0.477136	1.62539	0.10408	0.330341	No
Chitinophaga	375.461	-0.0194259	0.237531	-0.0817826	0.93482	0.979432	No
Duganella	339.346	5.64425	1.09824	5.13936	2.75676e-07	2.01244e-05	Yes
Streptomyces	319.969	-0.337033	0.428587	-0.786383	0.431643	0.716135	No
Frankia	308.736	-0.550423	0.218544	-2.51859	0.0117826	0.0920158	No
Flavitalea	306.297	0.299773	0.141374	2.12042	0.0339706	0.172304	No
Massilia	290.131	1.18209	0.538306	2.19595	0.0280953	0.153822	No
Rhizomicrobium	287.894	-0.0757475	0.173634	-0.436248	0.662657	0.875593	No
Flavobacterium	277.898	0.36486	0.817752	0.446175	0.655471	0.875593	No
Bordetella	233.829	0.645485	0.539019	1.19752	0.231105	0.546389	No
Sphingomonas	228.089	-0.162464	0.351456	-0.462259	0.643896	0.875593	No
Mesorhizobium	206.072	0.254948	0.216863	1.17562	0.239748	0.546389	No
Puia	200.682	0.23446	0.291169	0.805236	0.420683	0.716135	No
Nocardioides	198.81	0.32165	0.277035	1.16104	0.245624	0.548895	No
Mycobacterium	183.863	-0.607811	0.271373	-2.23976	0.0251064	0.148603	No
Terracidiphilus	180.814	-0.245789	0.274422	-0.895659	0.370435	0.699355	No
Granulicella	176.977	-0.163261	0.261991	-0.623154	0.533183	0.794334	No
Rhodopila	171.525	-0.257208	0.176576	-1.45664	0.145215	0.413014	No
Acidibrevibacterium	163.215	-0.244489	0.195365	-1.25145	0.210771	0.524532	No
Aliidongia	138.95	-0.707406	0.260764	-2.71282	0.00667135	0.0664103	No
Jatrophihabitans	137.883	-0.228088	0.222375	-1.02569	0.305038	0.612874	No
Pseudorhodoplanes	133.2	-0.691982	0.277755	-2.49134	0.0127263	0.092902	No
Phenylobacterium	132.549	-0.423266	0.275205	-1.538	0.124048	0.36222	No
Caballeronia	126.934	1.84714	0.404364	4.568	4.9239e-06	0.000195594	Yes
Niastella	120.233	0.224905	0.369297	0.609009	0.542519	0.799807	No
Pseudolabrys	115.015	-0.587498	0.22759	-2.58139	0.0098403	0.0828856	No
Rhodoplanes	112.301	-0.409142	0.219574	-1.86335	0.0624134	0.248519	No
Asticcacaulis	107.085	0.31458	0.610271	0.515475	0.606221	0.845621	No
Chthoniobacter	105.597	0.462829	0.502168	0.921662	0.356705	0.680974	No
Dyella	95.6657	0.281657	0.238612	1.18039	0.237843	0.546389	No
Roseiarcus	95.4961	0.0280097	0.274238	0.102136	0.918648	0.979432	No
Methylovirgula	92.3708	-0.628428	0.241466	-2.60255	0.0092533	0.0810589	No
Dokdonella	85.6342	0.0929746	0.32127	0.289397	0.772277	0.929279	No
Granulibacter	81.5855	-0.164755	0.631324	-0.260967	0.794118	0.932133	No
Marmoricola	79.3653	-0.263615	0.245486	-1.07385	0.282891	0.583749	No
Terriglobus	74.5665	-0.0980827	0.236866	-0.414085	0.678812	0.875593	No
Arachidicoccus	74.5171	0.14182	0.325091	0.436248	0.662657	0.875593	No
Acidothermus	73.6005	-0.277609	0.408986	-0.678774	0.497281	0.772373	No
Rhizobium	73.169	0.957823	0.690704	1.38674	0.165522	0.458853	No
Micropepsis	72.866	0.145286	0.340239	0.427012	0.669371	0.875593	No
Rudaibacter	72.243	-0.0335588	0.385027	-0.0871595	0.930545	0.979432	No
Cephaloticoccus	69.9267	-0.394966	0.332216	-1.18888	0.234486	0.546389	No
Parafilimonas	68.0399	-0.204158	0.356042	-0.57341	0.566367	0.799807	No
Nitrospirillum	67.0579	-0.675755	0.333504	-2.02623	0.0427413	0.195007	No
Bdellovibrio	65.5037	1.92052	0.649809	2.95551	0.0031215	0.0402122	Yes
Azohydromonas	64.3298	5.41783	1.04499	5.18456	2.1653e-07	2.01244e-05	Yes
Emticicia	62.2706	0.382992	0.899295	0.42588	0.670195	0.875593	No
Spirochaeta	59.8474	0.18113	0.754311	0.240126	0.810232	0.938392	No
Azospirillum	58.154	1.20695	1.05754	1.14128	0.253755	0.553906	No
Blastochloris	56.1347	0.299815	0.389668	0.76941	0.44165	0.716454	No
Brevundimonas	55.9274	-0.360303	0.316833	-1.1372	0.255454	0.553906	No
Cellulosimicrobium	55.3875	-0.902221	0.367278	-2.45651	0.0140296	0.098215	No
Prosthecobacter	53.0325	0.672083	1.04868	0.640886	0.521597	0.787014	No
Caulobacter	51.5462	-0.330823	0.241553	-1.36957	0.170822	0.467625	No
Humibacter	51.4717	0.592374	0.540433	1.09611	0.273031	0.574939	No
Conexibacter	48.245	-0.729636	0.369298	-1.97574	0.0481845	0.211048	No
Roseomonas	47.4246	-0.0978961	0.276859	-0.353595	0.723642	0.921622	No
Dongia	46.8947	0.781901	0.388984	2.01011	0.0444197	0.198529	No
Porphyrobacter	46.7068	-0.282861	0.292061	-0.9685	0.332795	0.650732	No
Allokutzneria	45.6729	-0.749268	0.280006	-2.67589	0.00745301	0.0709656	No
Bifidobacterium	45.5286	-0.493372	0.863654	-0.571262	0.567822	0.799807	No
Pseudarthrobacter	44.0693	-0.476494	0.741995	-0.642179	0.520757	0.787014	No
Acidovorax	43.5745	3.51544	0.914864	3.84258	0.000121746	0.00285832	Yes
Candidimonas	41.6603	1.6698	0.682008	2.44835	0.0143511	0.098215	No
Vitiosangium	40.0158	-0.482656	0.271292	-1.7791	0.075223	0.270063	No
Asprobacter	37.1075	0.585608	0.586501	0.998476	0.318049	0.627501	No
Ensifer	36.7726	0.140629	0.33339	0.421816	0.673159	0.875593	No
Taibaiella	36.5894	0.0913533	0.391682	0.233233	0.81558	0.938392	No
Fluviicola	35.7267	2.11774	0.654489	3.23571	0.00121341	0.0177158	Yes
Gryllotalpicola	34.1253	0.738138	0.27195	2.71424	0.00664277	0.0664103	No
Sphingosinicella	31.9196	0.0363363	0.402996	0.0901654	0.928156	0.979432	No
Rubrivivax	31.6888	1.51377	1.26584	1.19587	0.231749	0.546389	No
Methylocystis	31.4398	0.227904	0.280242	0.81324	0.41608	0.716135	No
Ramlibacter	30.2423	0.911948	0.34856	2.61633	0.00888795	0.0810589	No
Scopulibacillus	30.2014	-0.758846	0.630286	-1.20397	0.228601	0.546389	No
Bacillus	28.524	-0.52054	0.402276	-1.29399	0.19567	0.498002	No
Terrimonas	28.2023	1.06921	0.911124	1.17351	0.240592	0.546389	No
Oleiharenicola	27.3777	-0.211755	0.608955	-0.347735	0.728039	0.921622	No
Aquisphaera	26.7581	0.0905734	0.322948	0.280458	0.779126	0.932133	No
Gordonia	26.0163	1.89991	0.601153	3.16043	0.00157534	0.0215625	Yes
Altererythrobacter	24.694	-0.611611	0.367567	-1.66394	0.0961237	0.318142	No
Ferrovibrio	24.3668	1.82633	0.985873	1.8525	0.0639538	0.250105	No
Pseudolysinimonas	24.0786	0.924633	0.337915	2.73629	0.00621369	0.0664103	No
Kribbella	22.8653	0.103255	0.386143	0.267401	0.789161	0.932133	No
Sphingobium	22.3393	-0.231376	0.707316	-0.327118	0.743579	0.925248	No
Labilithrix	22.1036	0.832795	0.880495	0.945825	0.344238	0.667151	No
Rhodopseudomonas	22.0608	1.96677	0.782183	2.51446	0.0119215	0.0920158	No
Geodermatophilus	21.8972	-0.423037	0.395847	-1.06869	0.285211	0.583749	No
Flexivirga	21.3439	-0.0651208	0.371514	-0.175285	0.860856	0.950804	No
Pseudoduganella	21.1818	7.07674	1.85051	3.82422	0.000131189	0.00285832	Yes
Paludisphaera	20.6084	0.124324	0.357449	0.347809	0.727984	0.921622	No
Paenarthrobacter	20.0277	1.2137	0.784085	1.54792	0.121642	0.359993	No
Stenotrophobacter	20.0197	0.264457	1.44016	0.183631	0.854303	0.950804	No
Comamonas	19.9409	2.74472	0.840159	3.26691	0.00108729	0.0170084	No
Actinospica	18.8127	-0.371681	0.579775	-0.641078	0.521472	0.787014	No
Nakamurella	18.81	-0.825997	0.492523	-1.67707	0.0935287	0.31512	No
Trinickia	17.4875	-3.81324	1.33435	-2.85774	0.00426664	0.0519108	No
Luteimicrobium	17.4707	0.80325	0.699949	1.14758	0.251141	0.553906	No
Peredibacter	16.4665	3.62427	0.95327	3.80194	0.000143569	0.00285832	No
Shinella	16.2031	1.2171	0.712188	1.70896	0.0874582	0.300054	No
Aquincola	15.3566	6.82918	1.5408	4.43222	9.32679e-06	0.000291795	No
Aeromicrobium	15.2978	0.26742	0.534982	0.499868	0.617168	0.854941	No
Leptothrix	15.1823	2.52703	1.05916	2.38587	0.0170387	0.113075	No
Arthrobacter	14.8751	1.72966	0.895424	1.93167	0.0534004	0.224898	No
Sporichthya	14.6922	0.190705	0.448824	0.424899	0.67091	0.875593	No
Actinoallomurus	14.6014	-0.920915	0.391909	-2.34982	0.0187825	0.120982	No
Modestobacter	14.555	-0.686831	0.432323	-1.5887	0.112128	0.345388	No
Salinibacterium	14.3828	0.696637	0.407932	1.70773	0.087687	0.300054	No
Edaphobaculum	14.2912	-0.693419	0.627625	-1.10483	0.269233	0.572447	No
Novosphingobium	14.2097	-0.241061	0.406955	-0.592352	0.553615	0.799807	No
Aridibacter	13.9917	0.907933	1.54605	0.587259	0.557029	0.799807	No
Vitreoscilla	13.8196	3.21275	0.940321	3.41666	0.000633954	0.0115697	No
Lysobacter	13.5304	0.120946	0.366935	0.32961	0.741695	0.925248	No
Blastomonas	12.9362	-0.772709	0.365728	-2.1128	0.0346181	0.172304	No
Herbaspirillum	11.8225	-0.373894	0.637587	-0.58642	0.557593	0.799807	No
Gemmata	11.6718	0.162819	0.49196	0.330959	0.740675	0.925248	No
Singulisphaera	11.615	-0.0821623	0.384805	-0.213516	0.830924	0.942862	No
Mycolicibacterium	11.5409	0.127639	0.851986	0.149814	0.880912	0.959799	No
Nemorincola	11.4736	0.174707	0.967512	0.180573	0.856702	0.950804	No
Lactobacillus	11.2817	-0.19176	0.63753	-0.300786	0.763577	0.929279	No
Nitrobacter	11.1938	-0.105495	0.682164	-0.154648	0.877099	0.959799	No
Nocardia	10.7008	-0.75414	0.569134	-1.32507	0.185149	0.477031	No
Castellaniella	10.3069	1.06306	0.796525	1.33463	0.181998	0.477031	No
Aquihabitans	10.05	0.128452	0.496689	0.258617	0.795931	0.932133	No
Solirubrobacter	9.81642	-1.35018	0.580162	-2.32725	0.0199521	0.124843	No
Frateuria	9.27231	1.15024	0.554755	2.07341	0.0381341	0.185586	No
Flaviaesturariibacter	9.17529	-0.111891	0.480139	-0.233038	0.815732	0.938392	No
Panacibacter	9.12861	2.37552	1.25874	1.88722	0.0591314	0.239811	No
Actinomadura	8.6718	-1.29057	0.699806	-1.84419	0.065156	0.250336	No
Telmatobacter	8.62415	-0.561811	0.414335	-1.35593	0.17512	0.473473	No
Blastocatella	8.50281	-0.936412	1.26332	-0.741229	0.458555	0.734854	No
Alicyclobacillus	8.30573	-1.83586	1.00651	-1.82398	0.0681544	0.257342	No
Legionella	8.16473	0.15385	0.764767	0.201172	0.840564	0.948884	No
Sphingopyxis	8.12992	0.187001	0.644689	0.290063	0.771768	0.929279	No
Methylibium	8.10834	1.46574	1.81058	0.809541	0.418204	0.716135	No
Amnibacterium	7.87724	-0.722846	0.672005	-1.07566	0.282081	0.583749	No
Pseudonocardia	7.85112	-0.742476	0.447832	-1.65793	0.097331	0.318142	No
Acidisphaera	7.42651	0.0334849	0.517525	0.064702	0.948411	0.979432	No
Silvibacterium	7.40009	-1.22265	0.572024	-2.13741	0.0325643	0.169799	No
Heliimonas	7.21556	2.16039	0.969528	2.22829	0.0258611	0.149042	No
Reyranella	7.18883	0.717235	0.83167	0.862403	0.388466	0.716135	No
Asaia	7.11557	-0.443933	0.514257	-0.863251	0.387999	0.716135	No
Paenibacillus	7.1039	0.128962	0.575533	0.224074	0.8227	0.938392	No
Noviherbaspirillum	6.70729	-1.28347	0.579672	-2.21413	0.0268198	0.150603	No
Hyphomicrobium	6.68286	0.343474	0.600946	0.571556	0.567623	0.799807	No
Metallibacterium	6.65572	-0.588861	1.0359	-0.568456	0.569725	0.799807	No
Afipia	6.14691	0.476004	0.603529	0.788701	0.430287	0.716135	No
Pedobacter	5.73197	0.285305	1.66534	0.171319	0.863973	0.950804	No
Rhodovastum	5.57099	0.630217	0.601098	1.04844	0.294435	0.597048	No
Rudaea	5.35021	0.0825768	0.609741	0.135429	0.892272	0.967365	No
Bauldia	5.34444	-0.00736529	0.735979	-0.0100075	0.992015	0.992015	No
Pandoraea	5.16369	1.56982	0.877161	1.78966	0.0735093	0.270063	No
Thiomonas	5.06848	0.55387	0.692757	0.799515	0.423992	0.716135	No
Streptacidiphilus	5.03916	-1.19063	0.586375	-2.03049	0.042307	0.195007	No
Cellulomonas	4.90827	0.280037	0.678229	0.412894	0.679684	0.875593	No
Actinocorallia	4.89228	-0.0264705	0.541045	-0.0489249	0.960979	0.979432	No
Fulvimonas	4.78264	-0.94046	0.595148	-1.58021	0.114058	0.345388	No
Gaiella	4.71922	-0.378557	0.548101	-0.69067	0.489773	0.766144	No
Rhizorhabdus	4.66773	-1.60642	0.745592	-2.15455	0.0311967	0.166636	No
Methylosinus	4.62467	-0.370879	0.560884	-0.66124	0.508459	0.784172	No
Schlesneria	4.60931	0.818906	0.980139	0.8355	0.403436	0.716135	No
X__Unknowns__	4.50683	-0.336076	0.679156	-0.494844	0.62071	0.854941	No
Gemmatimonas	4.36853	1.92395	1.64442	1.16998	0.242008	0.546389	No
Deinococcus	4.32344	-3.02918	0.910992	-3.32514	0.000883733	0.0148875	No
Chelativorans	4.01629	-1.22109	0.747865	-1.63278	0.102516	0.330163	No
Galbitalea	3.72756	0.218648	0.739105	0.295829	0.767361	0.929279	No
Racemicystis	3.61383	-0.554878	0.752211	-0.737663	0.460719	0.734854	No
Acinetobacter	3.47148	0.305121	1.3483	0.2263	0.820968	0.938392	No
Aciditerrimonas	3.33211	0.0224067	0.74063	0.0302536	0.975865	0.984859	No
Pullulanibacillus	3.3129	-1.39757	1.90451	-0.733819	0.463059	0.734854	No
Nevskia	3.30085	1.57434	1.22256	1.28774	0.197836	0.498002	No
Diaphorobacter	3.26263	5.07149	2.02314	2.50675	0.0121847	0.0920158	No
Bosea	3.24394	1.90804	0.985527	1.93606	0.0528605	0.224898	No
Stella	3.2376	-1.33321	0.697164	-1.91234	0.0558332	0.230707	No
Luteolibacter	3.14317	0.0356467	1.14564	0.031115	0.975178	0.984859	No
Frigidibacter	3.05661	2.18109	0.968946	2.251	0.0243858	0.148347	No
Acidocella	3.02291	4.21719	2.07153	2.03579	0.0417715	0.195007	No
Aquabacterium	2.8995	1.17431	1.27647	0.919969	0.357589	0.680974	No
Methyloterrigena	2.80959	2.93566	2.01154	1.45941	0.144453	0.413014	No
Bacteriovorax	2.71965	3.25661	2.06696	1.57555	0.115129	0.345388	No
Fimbriimonas	2.63533	0.941044	1.1934	0.78854	0.430381	0.716135	No
Oxalicibacterium	2.63502	0.700773	0.904372	0.774873	0.438415	0.716454	No
Tepidisphaera	2.60589	-0.0196323	1.63205	-0.0120293	0.990402	0.992015	No
Parvibaculum	2.5677	-0.568017	0.686457	-0.827463	0.407975	0.716135	No
Acidisoma	2.43874	0.779893	0.913451	0.853788	0.393223	0.716135	No
Bryocella	2.41849	0.158994	0.83021	0.19151	0.848126	0.950804	No
Corticibacterium	2.30662	-0.62637	0.98462	-0.636154	0.524676	0.787014	No
Pseudaminobacter	2.27176	0.833838	1.04432	0.798449	0.42461	0.716135	No
Leifsonia	2.25866	0.385695	0.832269	0.463426	0.643059	0.875593	No
Byssovorax	2.22276	1.94346	1.72892	1.12409	0.260975	0.560329	No
Acidicapsa	2.19194	1.20998	1.2104	0.999657	0.317477	0.627501	No
Blastococcus	2.11044	-0.641477	0.803015	-0.798836	0.424385	0.716135	No
Aetherobacter	2.08031	1.31151	1.59059	0.824544	0.409631	0.716135	No
Niabella	2.02039	0.613391	1.06378	0.576612	0.564202	0.799807	No
Nitrosomonas	1.9733	0.235577	1.82215	0.129285	0.897132	0.967842	No
Telmatospirillum	1.79978	-0.0644008	0.982379	-0.065556	0.947731	0.979432	No
Zavarzinella	1.72965	3.8617	2.1632	1.78518	0.0742315	0.270063	No
Angustibacter	1.68582	-1.15869	0.81824	-1.41608	0.156752	0.440112	No
Flavisolibacter	1.68472	0.370537	1.38343	0.26784	0.788822	0.932133	No
Pararobbsia	1.66349	0.0505926	1.04926	0.0482175	0.961543	0.979432	No
Panacagrimonas	1.63197	0.399252	1.34423	0.297012	0.766457	0.929279	No
Zhizhongheella	1.61678	3.10447	1.78136	1.74275	0.0813767	0.287444	No
Ancylobacter	1.58299	-0.432364	1.05131	-0.411262	0.68088	#N/A	No
Ferruginibacter	1.57515	-0.386443	1.8275	-0.21146	0.832528	#N/A	No
Lysinimonas	1.52591	0.88268	1.01483	0.869781	0.38442	#N/A	No
Caenimonas	1.52091	0	4.28613	0	1	#N/A	No
Chondromyces	1.51149	3.73012	1.99369	1.87096	0.06135	#N/A	No
Homoserinibacter	1.43862	-0.0845519	1.27583	-0.0662722	0.947161	#N/A	No
Pelomonas	1.41923	0.018426	2.12545	0.00866921	0.993083	#N/A	No
Cryobacterium	1.40756	-0.17821	1.11055	-0.16047	0.872511	#N/A	No
Luteimonas	1.3455	0.661178	1.40429	0.470829	0.637763	#N/A	No
Acidicaldus	1.31354	-0.693109	1.15725	-0.598926	0.549222	#N/A	No
Methyloferula	1.3057	0.237527	1.13525	0.20923	0.834269	#N/A	No
Variovorax	1.26395	3.51854	1.70234	2.06688	0.0387455	#N/A	No
Herminiimonas	1.26238	2.87853	1.98582	1.44954	0.147187	#N/A	No
Methylocapsa	1.24259	1.35111	1.48367	0.910655	0.362477	#N/A	No
Pseudoxanthomonas	1.20419	1.74037	1.60024	1.08757	0.276784	#N/A	No
Limnohabitans	1.16656	0.876768	2.05664	0.426311	0.669881	#N/A	No
Phaselicystis	1.13161	1.70695	2.86172	0.59648	0.550855	#N/A	No
Paracoccus	1.1216	-1.08829	1.70246	-0.639246	0.522663	#N/A	No
Rickettsia	1.11874	-1.63229	1.73279	-0.942	0.346193	#N/A	No
Pedomicrobium	1.10553	0.239556	1.72433	0.138927	0.889508	#N/A	No
Chryseobacterium	1.09773	0.242038	2.11826	0.114263	0.909029	#N/A	No
Parachlamydia	1.07666	-1.2824	1.47965	-0.866692	0.386111	#N/A	No
Caenimicrobium	1.05884	2.55619	1.79565	1.42354	0.154579	#N/A	No
Vicingus	1.04083	1.9965	2.04803	0.974842	0.329639	#N/A	No
Roseateles	1.03979	1.20627	1.64017	0.735457	0.462061	#N/A	No
Tundrisphaera	1.02352	0.982874	1.5089	0.651385	0.514798	#N/A	No
Aquicella	0.996909	1.21867	1.67275	0.728541	0.466282	#N/A	No
Acidomonas	0.984013	0.576189	1.34938	0.427002	0.669378	#N/A	No
Alkanibacter	0.978869	1.93273	1.94588	0.993243	0.320592	#N/A	No
Thermomonas	0.977405	-0.812943	1.67475	-0.485412	0.627384	#N/A	No
Solimonas	0.973387	0.326498	1.47484	0.221378	0.824798	#N/A	No
Sphaerotilus	0.920596	3.44134	2.75602	1.24866	0.211788	#N/A	No
Myxococcus	0.914106	-1.75708	1.55569	-1.12946	0.258706	#N/A	No
Methylophilus	0.891597	-1.45825	1.87658	-0.777077	0.437113	#N/A	No
Agreia	0.858775	0.415716	1.40826	0.295199	0.767842	#N/A	No
Gluconobacter	0.851893	1.63812	1.58547	1.03321	0.301507	#N/A	No
Asanoa	0.847709	-0.882513	1.31549	-0.670863	0.502308	#N/A	No
Plantactinospora	0.790251	1.00296	1.68111	0.596606	0.55077	#N/A	No
Sideroxydans	0.785542	-1.0468	3.20088	-0.327033	0.743643	#N/A	No
Rhizobacter	0.71841	1.69364	1.9577	0.865117	0.386975	#N/A	No
Agromyces	0.655288	2.37653	1.86241	1.27606	0.201936	#N/A	No
Clostridium	0.652745	1.18584	1.79564	0.660398	0.508998	#N/A	No
Sinorhizobium	0.646087	0.0396272	2.09802	0.0188879	0.984931	#N/A	No
Rhodomicrobium	0.638836	1.50254	1.85653	0.809324	0.418329	#N/A	No
Spirosoma	0.623064	-1.03752	1.88549	-0.550267	0.582136	#N/A	No
Mycetohabitans	0.613023	2.98368	2.551	1.16961	0.242158	#N/A	No
Agrobacterium	0.611453	2.72247	4.23273	0.643194	0.520098	#N/A	No
Allobranchiibius	0.60068	1.02142	2.37947	0.429263	0.667732	#N/A	No
Ohtaekwangia	0.597038	0	3.24882	0	1	#N/A	No
Nordella	0.595162	0	3.56473	0	1	#N/A	No
Rhodococcus	0.58446	2.84284	3.46494	0.820459	0.411954	#N/A	No
Streptococcus	0.533141	1.20357	2.06527	0.582767	0.56005	#N/A	No
Erythrobacter	0.518916	0.819095	1.75484	0.466763	0.640669	#N/A	No
Mesobacillus	0.518748	-1.67501	1.5224	-1.10024	0.271226	#N/A	No
Conyzicola	0.499595	1.6152	1.88947	0.854841	0.392639	#N/A	No
Actinocrinis	0.494054	-0.243148	1.71656	-0.141648	0.887358	#N/A	No
Dyadobacter	0.488903	0.235578	2.66706	0.0883289	0.929615	#N/A	No
Ideonella	0.449431	0.235577	2.51225	0.0937713	0.925291	#N/A	No
Dinghuibacter	0.444932	0.876767	1.89974	0.461519	0.644426	#N/A	No
Demequina	0.420506	-1.69943	1.98667	-0.855414	0.392322	#N/A	No
Microbacterium	0.417276	-1.26089	2.70112	-0.466803	0.640641	#N/A	No
Cupriavidus	0.416223	2.00273	2.84869	0.703036	0.482034	#N/A	No
Rhodoblastus	0.414657	0.235575	2.81805	0.0835951	0.933378	#N/A	No
Povalibacter	0.405625	-3.47524	4.0744	-0.852946	0.393689	#N/A	No
Nonomuraea	0.401662	2.23867	4.88279	0.458482	0.646607	#N/A	No
Williamsia	0.38978	0.561888	2.45741	0.228651	0.81914	#N/A	No
Leclercia	0.385088	2.30756	4.88158	0.472707	0.636422	#N/A	No
Tumebacillus	0.382117	0.235574	2.46655	0.0955075	0.923912	#N/A	No
Methanobacterium	0.379191	-0.405621	2.40128	-0.168918	0.865861	#N/A	No
Sinomonas	0.372819	-3.43923	4.79262	-0.71761	0.472998	#N/A	No
Schlegelella	0.367989	2.23925	4.88278	0.458602	0.64652	#N/A	No
Micrococcus	0.3573	2.17762	4.88392	0.445875	0.655687	#N/A	No
Sphingoaurantiacus	0.353542	0.55617	2.1465	0.259106	0.795553	#N/A	No
Akkermansia	0.350506	-0.405612	4.90408	-0.0827091	0.934083	#N/A	No
Paralcaligenes	0.320019	-1.09675	2.70801	-0.405001	0.685477	#N/A	No
Azoarcus	0.313283	-1.39954	4.38993	-0.318807	0.749873	#N/A	No
Pararhizobium	0.311616	0.502592	3.56142	0.141121	0.887774	#N/A	No
Vampirovibrio	0.300417	1.43551	4.89982	0.292972	0.769544	#N/A	No
Oryzomicrobium	0.294931	0.235577	2.76439	0.0852184	0.932088	#N/A	No
Paeniglutamicibacter	0.291273	0.770589	2.75709	0.279493	0.779866	#N/A	No
Psychrobacillus	0.290689	-1.08754	3.37726	-0.322018	0.747439	#N/A	No
Labrys	0.289195	0.540759	2.8042	0.192839	0.847085	#N/A	No
Ammoniphilus	0.281803	-1.86729	4.29404	-0.434856	0.663667	#N/A	No
Eoetvoesia	0.267408	-0.726208	3.47088	-0.209229	0.83427	#N/A	No
Kerstersia	0.264244	1.2059	2.77591	0.434415	0.663987	#N/A	No
Fluoribacter	0.258472	0.876758	3.53863	0.247768	0.804314	#N/A	No
Runella	0.255182	0	4.90408	0	1	#N/A	No
Ochrobactrum	0.252257	0.876754	4.39424	0.199523	0.841853	#N/A	No
Simplicispira	0.244223	1.676	4.89422	0.342444	0.732017	#N/A	No
Tianweitania	0.236369	0.556163	4.41932	0.125848	0.899852	#N/A	No
Ilumatobacter	0.236293	0.55617	3.45855	0.16081	0.872243	#N/A	No
Rurimicrobium	0.229712	0	4.90408	0	1	#N/A	No
Nitrososphaera	0.210122	-1.47572	2.7954	-0.527909	0.597563	#N/A	No
Turicibacter	0.206893	-1.84287	4.87213	-0.378248	0.705246	#N/A	No
Leptospirillum	0.194556	-0.726215	2.89303	-0.251022	0.801797	#N/A	No
Kinneretia	0.194269	0.876746	4.90408	0.178779	0.858111	#N/A	No
Aromatoleum	0.185963	0.876748	4.64905	0.188586	0.850417	#N/A	No
Sporosarcina	0.181887	0	4.65542	0	1	#N/A	No
Polaromonas	0.175071	0.235578	4.90408	0.0480372	0.961687	#N/A	No

## Sheet: Genus Control-vs-DE
Table S5: DESeq2 differential abundance results of bacterial communities from CF- or DE-treated and non-treated soils classified by Phylum, Class, Genus and Species. Basemean column refers to the average counts of each organism in all samples. Log2FoldChange measures the change between the compared groups, in a base 2 logarithmic scale. P-values are adjusted with Benjamini and Hochberg method
	baseMean	log2FoldChange	lfcSE	stat	pvalue	padj	Significant
Rhodanobacter	2447.19	-0.146628	0.17321	-0.846533	0.397255	0.744507	No
Pseudomonas	1546.9	-5.91084	0.910342	-6.49299	8.4152e-11	2.25527e-08	Yes
Edaphobacter	1535.48	-0.388554	0.203796	-1.90658	0.0565746	0.352604	No
Occallatibacter	1355.7	0.292459	0.192636	1.51819	0.128966	0.467224	No
Paraburkholderia	1337.2	-1.92636	0.428116	-4.49962	6.80756e-06	0.000456107	Yes
Chujaibacter	810.371	-0.329886	0.216158	-1.52614	0.126976	0.467224	No
Opitutus	769.864	0.68806	0.380091	1.81025	0.0702569	0.39181	No
Acidobacterium	585.474	-0.0147837	0.138218	-0.106959	0.914821	0.96906	No
Burkholderia	580.239	-4.63576	0.864584	-5.36184	8.23774e-08	1.10386e-05	Yes
Rhodoferax	551.563	-1.16387	0.358301	-3.24831	0.00116091	0.0239327	Yes
Lacunisphaera	541.393	1.00995	0.511344	1.9751	0.0482571	0.315437	No
Nitrosospira	534.992	0.431884	0.284682	1.51708	0.129247	0.467224	No
Acidibacter	526.357	-0.0954956	0.490889	-0.194536	0.845756	0.964522	No
Devosia	467.988	0.21819	0.169122	1.29014	0.197003	0.551424	No
Bradyrhizobium	435.7	-0.472721	0.219576	-2.15288	0.0313282	0.239885	No
Mucilaginibacter	427.546	0.213324	0.308103	0.69238	0.488699	0.774978	No
Acidipila	382.503	-0.266619	0.234416	-1.13738	0.255381	0.605684	No
Sediminibacterium	379.214	0.519172	0.474115	1.09503	0.273502	0.637379	No
Chitinophaga	375.461	0.240515	0.234669	1.02491	0.305404	0.670132	No
Duganella	339.346	-2.87503	1.10077	-2.61183	0.00900596	0.100567	No
Streptomyces	319.969	-0.511576	0.429884	-1.19003	0.234034	0.591708	No
Frankia	308.736	0.333282	0.217011	1.53579	0.12459	0.467224	No
Flavitalea	306.297	0.0946553	0.134156	0.705563	0.48046	0.773848	No
Massilia	290.131	-2.00104	0.541846	-3.693	0.00022162	0.00632772	Yes
Rhizomicrobium	287.894	-0.153523	0.170671	-0.899528	0.368372	0.730779	No
Flavobacterium	277.898	0.44782	0.817207	0.547989	0.5837	0.832082	No
Bordetella	233.829	-0.795276	0.546205	-1.456	0.145392	0.499551	No
Sphingomonas	228.089	0.289188	0.351118	0.823621	0.410155	0.749532	No
Mesorhizobium	206.072	-0.821795	0.222254	-3.69755	0.000217694	0.00632772	Yes
Puia	200.682	0.132158	0.287536	0.459624	0.645786	0.847549	No
Nocardioides	198.81	-0.475977	0.285997	-1.66427	0.0960575	0.450457	No
Mycobacterium	183.863	-0.055205	0.269426	-0.204899	0.837651	0.959361	No
Terracidiphilus	180.814	0.086916	0.272726	0.318694	0.749959	0.909452	No
Granulicella	176.977	-0.00469475	0.257785	-0.0182119	0.98547	0.989161	No
Rhodopila	171.525	-0.232943	0.175308	-1.32876	0.183926	0.530023	No
Acidibrevibacterium	163.215	-0.162827	0.194656	-0.836485	0.402882	0.749532	No
Aliidongia	138.95	0.11736	0.260132	0.451154	0.651879	0.848075	No
Jatrophihabitans	137.883	-0.279691	0.230035	-1.21586	0.224037	0.579293	No
Pseudorhodoplanes	133.2	-0.284126	0.278458	-1.02035	0.307561	0.670132	No
Phenylobacterium	132.549	0.574489	0.269498	2.1317	0.0330318	0.241665	No
Caballeronia	126.934	-1.80109	0.420319	-4.28507	1.82683e-05	0.000979182	Yes
Niastella	120.233	0.384075	0.362251	1.06025	0.289033	0.656447	No
Pseudolabrys	115.015	0.199171	0.223836	0.889806	0.37357	0.730779	No
Rhodoplanes	112.301	0.0264153	0.213311	0.123835	0.901446	0.964851	No
Asticcacaulis	107.085	1.2865	0.604651	2.12767	0.0333642	0.241665	No
Chthoniobacter	105.597	0.159432	0.493176	0.323277	0.746486	0.909452	No
Dyella	95.6657	-0.00893552	0.23588	-0.0378817	0.969782	0.983378	No
Roseiarcus	95.4961	-0.497983	0.280455	-1.77563	0.0757945	0.406258	No
Methylovirgula	92.3708	-0.313616	0.240153	-1.3059	0.191585	0.546221	No
Dokdonella	85.6342	-0.601528	0.314466	-1.91285	0.0557667	0.352604	No
Granulibacter	81.5855	-0.804305	0.639549	-1.25761	0.208532	0.565695	No
Marmoricola	79.3653	0.53413	0.247312	2.15974	0.0307925	0.239885	No
Terriglobus	74.5665	-0.249056	0.237482	-1.04873	0.294301	0.662795	No
Arachidicoccus	74.5171	0.152646	0.330453	0.461931	0.644131	0.847549	No
Acidothermus	73.6005	-0.323704	0.433048	-0.7475	0.454762	0.760929	No
Rhizobium	73.169	-1.23159	0.704839	-1.74734	0.080579	0.423435	No
Micropepsis	72.866	-0.457303	0.338797	-1.34979	0.177084	0.5233	No
Rudaibacter	72.243	-0.491249	0.403141	-1.21855	0.223014	0.579293	No
Cephaloticoccus	69.9267	0.187511	0.328113	0.571482	0.567673	0.826828	No
Parafilimonas	68.0399	-0.171284	0.350858	-0.488186	0.625418	0.847549	No
Nitrospirillum	67.0579	0.0303161	0.333489	0.0909058	0.927567	0.971047	No
Bdellovibrio	65.5037	-1.0544	0.643157	-1.63941	0.101127	0.4518	No
Azohydromonas	64.3298	-5.34984	1.09574	-4.88241	1.04798e-06	9.36197e-05	Yes
Emticicia	62.2706	0.624728	0.894865	0.698125	0.485099	0.773848	No
Spirochaeta	59.8474	0.279436	0.745064	0.37505	0.707624	0.881943	No
Azospirillum	58.154	-2.93736	1.08348	-2.71103	0.00670742	0.0898794	No
Blastochloris	56.1347	0.871782	0.365582	2.38464	0.0170957	0.16363	No
Brevundimonas	55.9274	0.64636	0.295993	2.1837	0.0289841	0.235386	No
Cellulosimicrobium	55.3875	1.39569	0.358251	3.89583	9.78617e-05	0.00437116	Yes
Prosthecobacter	53.0325	-0.834284	1.04495	-0.798398	0.42464	0.749532	No
Caulobacter	51.5462	0.392716	0.218004	1.80142	0.0716369	0.39181	No
Humibacter	51.4717	-0.505671	0.565639	-0.893981	0.371332	0.730779	No
Conexibacter	48.245	0.0556482	0.382407	0.145521	0.884299	0.964851	No
Roseomonas	47.4246	-0.230608	0.28536	-0.80813	0.419016	0.749532	No
Dongia	46.8947	0.592705	0.361558	1.63931	0.101149	0.4518	No
Porphyrobacter	46.7068	-0.00962558	0.273823	-0.0351525	0.971958	0.983378	No
Allokutzneria	45.6729	-0.440469	0.287418	-1.5325	0.125399	0.467224	No
Bifidobacterium	45.5286	-0.695846	0.854372	-0.814453	0.415386	0.749532	No
Pseudarthrobacter	44.0693	-3.15557	1.10994	-2.84301	0.00446901	0.074856	No
Acidovorax	43.5745	-0.252916	0.869124	-0.291001	0.771051	0.926644	No
Candidimonas	41.6603	-0.567811	0.693873	-0.818321	0.413174	0.749532	No
Vitiosangium	40.0158	0.768929	0.241618	3.18242	0.00146048	0.0279578	Yes
Asprobacter	37.1075	0.770054	0.554534	1.38865	0.164939	0.520043	No
Ensifer	36.7726	-0.32351	0.358734	-0.901811	0.367157	0.730779	No
Taibaiella	36.5894	0.255508	0.380857	0.670876	0.5023	0.78723	No
Fluviicola	35.7267	-1.81579	0.662383	-2.7413	0.00611957	0.0898794	No
Gryllotalpicola	34.1253	0.234967	0.315991	0.743589	0.457125	0.760929	No
Sphingosinicella	31.9196	-0.0550653	0.388323	-0.141803	0.887236	0.964851	No
Rubrivivax	31.6888	-0.758366	1.26472	-0.59963	0.548753	0.817032	No
Methylocystis	31.4398	0.56221	0.235431	2.38801	0.01694	0.16363	No
Ramlibacter	30.2423	0.178656	0.30135	0.592853	0.553279	0.81922	No
Scopulibacillus	30.2014	0.976175	0.611983	1.5951	0.110689	0.467224	No
Bacillus	28.524	1.44716	0.376167	3.84713	0.00011951	0.00457554	Yes
Terrimonas	28.2023	1.42815	0.861804	1.65716	0.097487	0.450457	No
Oleiharenicola	27.3777	1.59195	0.586749	2.71318	0.00666415	0.0898794	No
Aquisphaera	26.7581	0.110875	0.304939	0.363598	0.716158	0.884472	No
Gordonia	26.0163	-1.26852	0.602841	-2.10424	0.0353575	0.244358	No
Altererythrobacter	24.694	0.218674	0.339742	0.643649	0.519803	0.800616	No
Ferrovibrio	24.3668	1.37237	0.912281	1.50433	0.132496	0.467224	No
Pseudolysinimonas	24.0786	-0.579152	0.43137	-1.34259	0.179405	0.5233	No
Kribbella	22.8653	-0.0339085	0.403132	-0.0841127	0.932967	0.972899	No
Sphingobium	22.3393	0.807723	0.687782	1.17439	0.24024	0.600296	No
Labilithrix	22.1036	0.800813	0.859751	0.931447	0.351622	0.721995	No
Rhodopseudomonas	22.0608	-1.9745	0.839715	-2.3514	0.0187031	0.167081	No
Geodermatophilus	21.8972	0.652293	0.375665	1.73637	0.0824987	0.425186	No
Flexivirga	21.3439	-0.1593	0.381891	-0.417136	0.676579	0.859352	No
Pseudoduganella	21.1818	-1.36515	1.45246	-0.939893	0.347272	0.721465	No
Paludisphaera	20.6084	0.0174229	0.356821	0.0488281	0.961056	0.983378	No
Paenarthrobacter	20.0277	-3.03396	1.44342	-2.10193	0.0355596	0.244358	No
Stenotrophobacter	20.0197	2.40607	1.43236	1.6798	0.0929965	0.445442	No
Comamonas	19.9409	-2.08381	0.866369	-2.40522	0.0161628	0.16363	No
Actinospica	18.8127	-0.856452	0.633171	-1.35264	0.176171	0.5233	No
Nakamurella	18.81	-0.0145667	0.485004	-0.0300342	0.97604	0.983378	No
Trinickia	17.4875	-4.45756	1.67624	-2.65926	0.00783129	0.0988236	No
Luteimicrobium	17.4707	-0.451369	0.863748	-0.522571	0.601273	0.837553	No
Peredibacter	16.4665	-5.25601	1.42948	-3.67687	0.000236109	0.00632772	No
Shinella	16.2031	0.119032	0.740632	0.160717	0.872316	0.964851	No
Aquincola	15.3566	-3.29427	1.18698	-2.77534	0.00551441	0.0869331	No
Aeromicrobium	15.2978	0.523049	0.523539	0.999064	0.317763	0.686779	No
Leptothrix	15.1823	-1.78636	1.05098	-1.69971	0.0891847	0.445442	No
Arthrobacter	14.8751	0.528373	1.29502	0.408002	0.683272	0.859704	No
Sporichthya	14.6922	0.537423	0.39049	1.37628	0.168735	0.5233	No
Actinoallomurus	14.6014	0.617679	0.408588	1.51174	0.130601	0.467224	No
Modestobacter	14.555	0.0744048	0.431219	0.172545	0.863009	0.964851	No
Salinibacterium	14.3828	-0.490591	0.512741	-0.956802	0.338667	0.709085	No
Edaphobaculum	14.2912	-0.90585	0.631324	-1.43484	0.151332	0.506963	No
Novosphingobium	14.2097	0.462381	0.332695	1.3898	0.164588	0.520043	No
Aridibacter	13.9917	1.72043	1.49654	1.1496	0.250307	0.600296	No
Vitreoscilla	13.8196	-4.9049	1.43428	-3.41975	0.00062678	0.0152707	No
Lysobacter	13.5304	-0.296933	0.340733	-0.871454	0.383506	0.734141	No
Blastomonas	12.9362	0.452305	0.321457	1.40705	0.159414	0.520043	No
Herbaspirillum	11.8225	0.366011	0.605561	0.604417	0.545567	0.816826	No
Gemmata	11.6718	0.0569566	0.464609	0.122591	0.902431	0.964851	No
Singulisphaera	11.615	-0.208722	0.405384	-0.514875	0.60664	0.838039	No
Mycolicibacterium	11.5409	-1.32073	0.877296	-1.50545	0.132208	0.467224	No
Nemorincola	11.4736	0.384696	0.905548	0.424821	0.670967	0.856282	No
Lactobacillus	11.2817	0.894885	0.607785	1.47237	0.140921	0.490478	No
Nitrobacter	11.1938	-0.239831	0.689762	-0.347701	0.728065	0.895052	No
Nocardia	10.7008	0.232371	0.568029	0.409084	0.682478	0.859704	No
Castellaniella	10.3069	-0.8405	0.808965	-1.03898	0.298813	0.666629	No
Aquihabitans	10.05	-0.241727	0.47438	-0.509565	0.610356	0.838849	No
Solirubrobacter	9.81642	0.0223714	0.60296	0.0371026	0.970403	0.983378	No
Frateuria	9.27231	0.326775	0.504064	0.648281	0.516803	0.800597	No
Flaviaesturariibacter	9.17529	-0.636134	0.506313	-1.2564	0.208969	0.565695	No
Panacibacter	9.12861	0.859884	0.949432	0.905682	0.365104	0.730779	No
Actinomadura	8.6718	-0.360208	0.692897	-0.519857	0.603163	0.837553	No
Telmatobacter	8.62415	-0.348365	0.438344	-0.79473	0.426771	0.749532	No
Blastocatella	8.50281	-0.304683	1.24494	-0.244738	0.806659	0.944038	No
Alicyclobacillus	8.30573	2.33451	1.00023	2.33398	0.0195968	0.169417	No
Legionella	8.16473	-0.589948	0.777096	-0.75917	0.447751	0.760929	No
Sphingopyxis	8.12992	0.4132	0.674229	0.612848	0.539977	0.816826	No
Methylibium	8.10834	-6.54443	1.99969	-3.27273	0.00106515	0.0237883	No
Amnibacterium	7.87724	-0.121422	0.711889	-0.170563	0.864567	0.964851	No
Pseudonocardia	7.85112	1.15411	0.393037	2.9364	0.0033205	0.0593262	No
Acidisphaera	7.42651	-0.217959	0.50764	-0.429358	0.667663	0.856142	No
Silvibacterium	7.40009	-0.337357	0.635773	-0.530625	0.595679	0.835867	No
Heliimonas	7.21556	-0.531812	0.806981	-0.659014	0.509887	0.794475	No
Reyranella	7.18883	1.19745	0.653766	1.83162	0.0670077	0.387658	No
Asaia	7.11557	-0.521784	0.504462	-1.03434	0.300978	0.666629	No
Paenibacillus	7.1039	0.284589	0.536375	0.530578	0.595711	0.835867	No
Noviherbaspirillum	6.70729	-1.19313	0.653734	-1.82511	0.0679848	0.387658	No
Hyphomicrobium	6.68286	-0.258067	0.558939	-0.46171	0.644289	0.847549	No
Metallibacterium	6.65572	0.269377	0.981588	0.274429	0.783755	0.933539	No
Afipia	6.14691	-0.710725	0.575897	-1.23412	0.217159	0.578732	No
Pedobacter	5.73197	-0.657386	1.63389	-0.402343	0.687431	0.860895	No
Rhodovastum	5.57099	-0.0588991	0.470127	-0.125283	0.900299	0.964851	No
Rudaea	5.35021	-0.812064	0.581656	-1.39612	0.162677	0.520043	No
Bauldia	5.34444	0.732881	0.63257	1.15858	0.246628	0.600296	No
Pandoraea	5.16369	-1.37048	0.875514	-1.56534	0.117503	0.467224	No
Thiomonas	5.06848	-1.57228	0.855299	-1.83828	0.0660209	0.387658	No
Streptacidiphilus	5.03916	0.0273262	0.642388	0.0425386	0.966069	0.983378	No
Cellulomonas	4.90827	0.162634	0.659992	0.246418	0.805358	0.944038	No
Actinocorallia	4.89228	0.268668	0.623425	0.430955	0.666501	0.856142	No
Fulvimonas	4.78264	1.21068	0.514448	2.35335	0.018605	0.167081	No
Gaiella	4.71922	1.13331	0.567168	1.99819	0.0456966	0.306167	No
Rhizorhabdus	4.66773	0.162784	0.617693	0.263535	0.792138	0.93935	No
Methylosinus	4.62467	0.788052	0.553153	1.42465	0.154257	0.510381	No
Schlesneria	4.60931	0.457943	0.81574	0.561383	0.574536	0.827826	No
X__Unknowns__	4.50683	1.0615	0.674557	1.57362	0.115574	0.467224	No
Gemmatimonas	4.36853	2.34185	1.38408	1.69199	0.0906485	0.445442	No
Deinococcus	4.32344	-3.65501	1.43774	-2.54219	0.011016	0.118091	No
Chelativorans	4.01629	0.158103	0.850857	0.185817	0.852589	0.964851	No
Galbitalea	3.72756	-0.621147	1.09571	-0.566888	0.57079	0.826875	No
Racemicystis	3.61383	-0.65533	0.82662	-0.792783	0.427904	0.749532	No
Acinetobacter	3.47148	-0.388006	1.49846	-0.258937	0.795683	0.939397	No
Aciditerrimonas	3.33211	-0.217353	0.703099	-0.309137	0.757218	0.914119	No
Pullulanibacillus	3.3129	-2.02685	1.66975	-1.21386	0.2248	0.579293	No
Nevskia	3.30085	0.781608	1.11831	0.698922	0.484601	0.773848	No
Diaphorobacter	3.26263	-3.09902	2.04604	-1.51464	0.129863	0.467224	No
Bosea	3.24394	-0.855727	0.86829	-0.985531	0.324363	0.695435	No
Stella	3.2376	0.332123	0.697661	0.476052	0.634037	0.847549	No
Luteolibacter	3.14317	-1.32899	1.15545	-1.15019	0.250064	0.600296	No
Frigidibacter	3.05661	-0.870104	1.22921	-0.707858	0.479034	0.773848	No
Acidocella	3.02291	-3.47381	2.0685	-1.67938	0.0930775	0.445442	No
Aquabacterium	2.8995	1.32178	0.849779	1.55544	0.119841	0.467224	No
Methyloterrigena	2.80959	2.24428	1.67251	1.34186	0.17964	0.5233	No
Bacteriovorax	2.71965	4.84371	1.83024	2.64649	0.00813322	0.0988236	No
Fimbriimonas	2.63533	0.421524	0.956468	0.440709	0.659424	0.853747	No
Oxalicibacterium	2.63502	-0.392894	0.852458	-0.460896	0.644873	0.847549	No
Tepidisphaera	2.60589	-1.43979	1.64722	-0.874072	0.382079	0.734141	No
Parvibaculum	2.5677	0.343325	0.711285	0.482683	0.629321	0.847549	No
Acidisoma	2.43874	-0.102323	0.878234	-0.11651	0.907248	0.964851	No
Bryocella	2.41849	-1.24325	1.00947	-1.23159	0.218104	0.578732	No
Corticibacterium	2.30662	1.07892	0.893364	1.2077	0.227162	0.579803	No
Pseudaminobacter	2.27176	-0.755639	1.18702	-0.636583	0.524397	0.803076	No
Leifsonia	2.25866	-0.310056	1.09521	-0.283101	0.777099	0.929744	No
Byssovorax	2.22276	1.83208	1.44597	1.26702	0.205148	0.565695	No
Acidicapsa	2.19194	0.570928	0.742481	0.768946	0.441926	0.760929	No
Blastococcus	2.11044	0.164059	0.795819	0.206151	0.836673	0.959361	No
Aetherobacter	2.08031	-0.395879	1.77489	-0.223044	0.823501	0.955404	No
Niabella	2.02039	-0.522235	1.08486	-0.481383	0.630245	0.847549	No
Nitrosomonas	1.9733	0.214961	1.30028	0.165319	0.868693	0.964851	No
Telmatospirillum	1.79978	0.586081	0.854423	0.685937	0.492753	0.77681	No
Zavarzinella	1.72965	1.45441	1.93428	0.75191	0.452105	0.760929	No
Angustibacter	1.68582	-1.04772	1.22035	-0.858538	0.390596	0.73718	No
Flavisolibacter	1.68472	0.155088	1.02209	0.151736	0.879395	0.964851	No
Pararobbsia	1.66349	0.449427	0.905807	0.496162	0.61978	0.847454	No
Panacagrimonas	1.63197	0.725881	0.88952	0.816037	0.414479	0.749532	No
Zhizhongheella	1.61678	1.64322	1.41111	1.16448	0.244229	0.600296	No
Ancylobacter	1.58299	0.138267	0.953267	0.145045	0.884675	0.964851	No
Ferruginibacter	1.57515	1.9015	1.65601	1.14824	0.25087	0.600296	No
Lysinimonas	1.52591	1.16253	0.902141	1.28863	0.197525	0.551424	No
Caenimonas	1.52091	6.27992	4.12825	1.52121	0.128208	0.467224	No
Chondromyces	1.51149	-1.73927	2.0132	-0.863931	0.387626	0.736764	No
Homoserinibacter	1.43862	-1.27698	1.66403	-0.767403	0.442842	0.760929	No
Pelomonas	1.41923	0.0882178	1.87422	0.047069	0.962458	0.983378	No
Cryobacterium	1.40756	-1.98943	1.47542	-1.34838	0.177537	0.5233	No
Luteimonas	1.3455	0.112821	1.15533	0.0976527	0.922208	0.970823	No
Acidicaldus	1.31354	0.161017	1.2166	0.132351	0.894707	0.964851	No
Methyloferula	1.3057	0.738208	1.02465	0.720451	0.471248	0.773848	No
Variovorax	1.26395	-1.38188	1.73319	-0.797305	0.425274	0.749532	No
Herminiimonas	1.26238	1.8387	1.69087	1.08743	0.276848	0.639614	No
Methylocapsa	1.24259	1.53767	0.987461	1.5572	0.119424	0.467224	No
Pseudoxanthomonas	1.20419	0.685651	1.10211	0.622123	0.533861	0.812925	No
Limnohabitans	1.16656	-2.82541	1.96159	-1.44037	0.149763	0.506963	No
Phaselicystis	1.13161	1.95989	2.61285	0.750097	0.453196	0.760929	No
Paracoccus	1.1216	0.141166	1.47453	0.0957358	0.92373	0.970823	No
Rickettsia	1.11874	-2.17117	2.03573	-1.06653	0.286184	0.655533	No
Pedomicrobium	1.10553	-3.5903	1.6139	-2.22461	0.0261074	0.21865	No
Chryseobacterium	1.09773	1.00624	1.73892	0.578654	0.562823	0.824243	No
Parachlamydia	1.07666	-0.259661	1.42631	-0.182051	0.855543	0.964851	No
Caenimicrobium	1.05884	0.0848825	1.88469	0.045038	0.964077	0.983378	No
Vicingus	1.04083	-2.33437	2.06316	-1.13146	0.257863	0.606204	No
Roseateles	1.03979	-2.18057	1.59637	-1.36596	0.171952	0.5233	No
Tundrisphaera	1.02352	-1.2024	1.32935	-0.904499	0.365731	0.730779	No
Aquicella	0.996909	-0.867669	1.56727	-0.553617	0.579841	0.831002	No
Acidomonas	0.984013	-0.738039	1.61812	-0.456109	0.648312	0.847549	No
Alkanibacter	0.978869	0.253785	1.87936	0.135038	0.892582	0.964851	No
Thermomonas	0.977405	-2.85626	1.8413	-1.55122	0.120849	0.467224	No
Solimonas	0.973387	3.21342	1.22077	2.63229	0.00848113	0.0988236	No
Sphaerotilus	0.920596	0.903502	2.8192	0.320482	0.748603	0.909452	No
Myxococcus	0.914106	0.171769	1.43266	0.119895	0.904567	0.964851	No
Methylophilus	0.891597	-3.4948	1.85854	-1.8804	0.060053	0.365778	No
Agreia	0.858775	-0.314746	1.40342	-0.224272	0.822546	0.955404	No
Gluconobacter	0.851893	-0.0512948	1.50553	-0.034071	0.972821	0.983378	No
Asanoa	0.847709	-0.986227	1.62945	-0.605252	0.545011	0.816826	No
Plantactinospora	0.790251	1.01628	1.39921	0.726322	0.467642	0.773629	No
Sideroxydans	0.785542	-0.653771	3.03595	-0.215343	0.8295	0.958216	No
Rhizobacter	0.71841	-0.678005	1.82872	-0.370755	0.71082	0.881943	No
Agromyces	0.655288	-1.81156	1.87887	-0.964174	0.334959	0.706842	No
Clostridium	0.652745	1.31383	1.41432	0.928949	0.352916	0.721995	No
Sinorhizobium	0.646087	-2.08618	2.15635	-0.96746	0.333314	0.706842	No
Rhodomicrobium	0.638836	-1.38355	1.80355	-0.767125	0.443007	0.760929	No
Spirosoma	0.623064	-1.35537	1.9256	-0.70387	0.481513	0.773848	No
Mycetohabitans	0.613023	0	2.61129	0	1	1	No
Agrobacterium	0.611453	2.25243	4.21496	0.534389	0.593073	0.835867	No
Allobranchiibius	0.60068	1.31465	2.26671	0.579982	0.561927	0.824243	No
Ohtaekwangia	0.597038	2.6742	3.04928	0.876993	0.380491	0.734141	No
Nordella	0.595162	0.583144	3.39158	0.171939	0.863486	#N/A	No
Rhodococcus	0.58446	-0.058285	3.50733	-0.0166181	0.986741	#N/A	No
Streptococcus	0.533141	-0.0115308	1.91567	-0.0060192	0.995197	#N/A	No
Erythrobacter	0.518916	1.02643	1.71315	0.599147	0.549075	#N/A	No
Mesobacillus	0.518748	0.263015	1.77966	0.147789	0.882509	#N/A	No
Conyzicola	0.499595	0	1.95781	0	1	#N/A	No
Actinocrinis	0.494054	-1.33328	1.79963	-0.740863	0.458777	#N/A	No
Dyadobacter	0.488903	3.00693	2.43954	1.23258	0.217732	#N/A	No
Ideonella	0.449431	0.688143	2.32324	0.2962	0.767078	#N/A	No
Dinghuibacter	0.444932	1.3288	1.67539	0.793128	0.427703	#N/A	No
Demequina	0.420506	-1.26068	2.14773	-0.586982	0.557216	#N/A	No
Microbacterium	0.417276	2.38818	2.66704	0.895441	0.370552	#N/A	No
Cupriavidus	0.416223	-0.950217	2.87166	-0.330895	0.740724	#N/A	No
Rhodoblastus	0.414657	-2.4044	2.7729	-0.867104	0.385885	#N/A	No
Povalibacter	0.405625	0.582884	4.19707	0.138879	0.889546	#N/A	No
Nonomuraea	0.401662	-0.0582745	4.90415	-0.0118827	0.990519	#N/A	No
Williamsia	0.38978	-0.701823	2.4663	-0.284565	0.775977	#N/A	No
Leclercia	0.385088	0	4.90415	0	1	#N/A	No
Tumebacillus	0.382117	-1.01264	2.427	-0.417237	0.676505	#N/A	No
Methanobacterium	0.379191	1.88417	2.23825	0.841803	0.399898	#N/A	No
Sinomonas	0.372819	0	4.90415	0	1	#N/A	No
Schlegelella	0.367989	0	4.90415	0	1	#N/A	No
Micrococcus	0.3573	0	4.90415	0	1	#N/A	No
Sphingoaurantiacus	0.353542	0.617159	2.02767	0.304369	0.760847	#N/A	No
Akkermansia	0.350506	-0.769517	4.90193	-0.156983	0.875259	#N/A	No
Paralcaligenes	0.320019	1.22409	2.81604	0.434686	0.663791	#N/A	No
Azoarcus	0.313283	-1.36068	4.40922	-0.308599	0.757627	#N/A	No
Pararhizobium	0.311616	-0.629641	3.56633	-0.176552	0.859861	#N/A	No
Vampirovibrio	0.300417	-0.378881	4.90415	-0.0772573	0.938419	#N/A	No
Oryzomicrobium	0.294931	2.14479	2.60392	0.823679	0.410122	#N/A	No
Paeniglutamicibacter	0.291273	0	2.77689	0	1	#N/A	No
Psychrobacillus	0.290689	0.582891	3.416	0.170635	0.86451	#N/A	No
Labrys	0.289195	-0.058297	2.81431	-0.0207145	0.983473	#N/A	No
Ammoniphilus	0.281803	1.23345	4.33281	0.284676	0.775892	#N/A	No
Eoetvoesia	0.267408	1.59083	3.41011	0.466502	0.640856	#N/A	No
Kerstersia	0.264244	-0.378897	2.77655	-0.136463	0.891455	#N/A	No
Fluoribacter	0.258472	-1.12762	3.5311	-0.319341	0.749468	#N/A	No
Runella	0.255182	3.10226	4.80503	0.645626	0.518521	#N/A	No
Ochrobactrum	0.252257	0.582892	4.39429	0.132648	0.894472	#N/A	No
Simplicispira	0.244223	0	4.90415	0	1	#N/A	No
Tianweitania	0.236369	-0.945822	4.41579	-0.214191	0.830398	#N/A	No
Ilumatobacter	0.236293	2.38899	3.35718	0.711606	0.476709	#N/A	No
Rurimicrobium	0.229712	1.79425	4.82538	0.371835	0.710015	#N/A	No
Nitrososphaera	0.210122	0.582891	2.84801	0.204666	0.837833	#N/A	No
Turicibacter	0.206893	-1.11012	4.89903	-0.226599	0.820735	#N/A	No
Leptospirillum	0.194556	0.298414	2.89033	0.103245	0.917768	#N/A	No
Kinneretia	0.194269	-0.659008	4.9026	-0.13442	0.89307	#N/A	No
Aromatoleum	0.185963	-0.626574	4.64769	-0.134814	0.892759	#N/A	No
Sporosarcina	0.181887	0.929485	4.6203	0.201174	0.840562	#N/A	No
Polaromonas	0.175071	-1.17231	4.89813	-0.239338	0.810843	#N/A	No

## Sheet: Species CF-vs-Control
Table S5: DESeq2 differential abundance results of bacterial communities from CF- or DE-treated and non-treated soils classified by Phylum, Class, Genus and Species. Basemean column refers to the average counts of each organism in all samples. Log2FoldChange measures the change between the compared groups, in a base 2 logarithmic scale. P-values are adjusted with Benjamini and Hochberg method
	baseMean	log2FoldChange	lfcSE	stat	pvalue	padj	Significant
Edaphobacter.dinghuensis	1292.24	-0.0589444	0.228504	-0.257957	0.79644	0.928526	No
Rhodanobacter.glycinis	1247.57	1.22562	0.241133	5.08276	3.71984e-07	3.77298e-05	Yes
Occallatibacter.riparius	1071.41	0.212426	0.220896	0.961656	0.336223	0.684006	No
Pseudomonas.mediterranea	958.587	4.75583	0.934322	5.09014	3.57801e-07	3.77298e-05	Yes
Chujaibacter.soli	792.041	0.00687947	0.219909	0.0312833	0.975044	0.994565	No
Opitutus.terrae	764.862	-0.129733	0.387103	-0.335138	0.737521	0.900834	No
Rhodoferax.antarcticus	541.606	0.421405	0.362992	1.16092	0.245674	0.597359	No
Burkholderia.arboris	528.218	3.79772	0.973028	3.903	9.50085e-05	0.00321219	Yes
Acidibacter.ferrireducens	521.527	-0.667621	0.499972	-1.33532	0.181773	0.526944	No
Acidobacterium.ailaaui	519.414	-0.250344	0.13164	-1.90174	0.0572049	0.303101	No
Lacunisphaera.limnophila	470.773	0.412349	0.485644	0.849076	0.395839	0.740465	No
Devosia.insulae	436.131	0.211636	0.160078	1.32208	0.18614	0.528637	No
Acidipila.rosea	365.253	-0.188814	0.244204	-0.773181	0.439415	0.77224	No
Nitrosospira.multiformis	341.296	-0.882747	0.287193	-3.0737	0.0021142	0.0306343	Yes
Duganella.ginsengisoli	328.958	5.62419	1.09499	5.13628	2.80224e-07	3.77298e-05	Yes
Rhodanobacter.soli	306.934	0.279036	0.207405	1.34537	0.178506	0.525889	No
Rhizomicrobium.palustre	273.846	-0.122013	0.183466	-0.665042	0.506023	0.789062	No
Paraburkholderia.paradisi	263.66	4.03842	0.687586	5.87334	4.27102e-09	2.80855e-06	Yes
Paraburkholderia.peleae	261.438	0.783913	0.251148	3.12132	0.00180041	0.0277889	Yes
Massilia.varians	259.214	1.11617	0.579547	1.92593	0.0541125	0.288871	No
Rhodanobacter.spathiphylli	257.959	0.445782	0.216108	2.06277	0.039134	0.23527	No
Occallatibacter.savannae	256.729	-0.166309	0.14404	-1.1546	0.248254	0.600433	No
Chitinophaga.taiwanensis	251.044	-0.0128414	0.25474	-0.0504098	0.959796	0.993188	No
Bordetella.petrii	223.902	0.64728	0.541853	1.19457	0.232256	0.58064	No
Sediminibacterium.goheungense...2	218.151	0.824648	0.478485	1.72346	0.084806	0.376327	No
Puia.dinghuensis	198.539	0.213885	0.293032	0.729903	0.46545	0.777813	No
Paraburkholderia.silvatlantica...2	197.133	3.17712	0.667473	4.75993	1.9366e-06	0.000124999	Yes
Pseudomonas.knackmussii...5	196.521	7.83115	1.35714	5.77033	7.91142e-09	2.80855e-06	Yes
Mucilaginibacter.yixingensis	192.319	0.0709818	0.279941	0.25356	0.799836	0.929432	No
Nitrosospira.tenuis	184.996	-0.675818	0.336099	-2.01077	0.0443498	0.249633	No
Bradyrhizobium.lupini...2	167.833	-0.0356639	0.252355	-0.141324	0.887614	0.960962	No
Granulicella.acidiphila	166.299	-0.197736	0.281553	-0.702306	0.482488	0.777813	No
Edaphobacter.modestus...2	160.054	0.383086	0.223469	1.71427	0.0864797	0.38137	No
Rhodopila.globiformis	156.183	-0.242603	0.175259	-1.38425	0.166281	0.51108	No
Flavitalea.gansuensis	155.832	0.444166	0.19636	2.262	0.0236977	0.177109	No
Pseudomonas.citronellolis...5	154.621	6.63233	1.23616	5.36527	8.08301e-08	1.91298e-05	Yes
Sphingomonas.kyungheensis...2	144.22	-0.24653	0.377764	-0.652604	0.514011	0.789062	No
Sediminibacterium.aquarii...2	143.619	0.721929	0.508397	1.42001	0.155605	0.499906	No
Aliidongia.dinghuensis	137.532	-0.724664	0.263113	-2.7542	0.00588363	0.0644155	No
Terracidiphilus.gabretensis	129.938	-0.340799	0.31207	-1.09206	0.274806	0.621377	No
Frankia.inefficax...2	127.654	-0.44302	0.265483	-1.66873	0.0951701	0.396648	No
Pseudorhodoplanes.sinuspersici	126.867	-0.700486	0.279752	-2.50395	0.0122814	0.114889	No
Streptomyces.yanglinensis	125.858	-0.732881	0.226755	-3.23204	0.00122911	0.0218166	Yes
Flavobacterium.pectinovorum	123.53	-0.0526676	1.00936	-0.0521794	0.958386	0.993188	No
Flavitalea.antarctica	117.116	0.0748194	0.16065	0.465729	0.641409	0.872415	No
Niastella.hibisci	114.972	0.243451	0.370363	0.65733	0.510968	0.789062	No
Rhodanobacter.humi	113.775	0.81045	0.249562	3.2475	0.00116426	0.0211954	Yes
Pseudolabrys.taiwanensis	113.326	-0.61405	0.223011	-2.75344	0.00589719	0.0644155	No
Bradyrhizobium.canariense...2	108.799	-0.262938	0.21331	-1.23266	0.217704	0.564124	No
Rhodanobacter.fulvus	106.486	-0.388338	0.311654	-1.24606	0.212743	0.56002	No
Chthoniobacter.flavus	104.485	0.441114	0.500835	0.880758	0.378449	0.736241	No
Acidibrevibacterium.fodinaquatile	102.011	-0.194083	0.212424	-0.913656	0.360897	0.717751	No
Rhodoplanes.tepidicaeni...4	98.7478	-0.409267	0.196703	-2.08063	0.0374679	0.229329	No
Paraburkholderia.sartisoli	95.3313	1.99951	0.405296	4.93347	8.07834e-07	6.37291e-05	Yes
Roseiarcus.fermentans	93.6214	-0.00683038	0.276906	-0.0246667	0.980321	0.994565	No
Methylovirgula.ligni	91.51	-0.645048	0.24248	-2.66021	0.00780911	0.0803547	No
Asticcacaulis.biprosthecium	90.7358	0.366545	0.691416	0.530137	0.596017	0.842972	No
Rhodanobacter.xiangquanii	86.5633	-0.0940674	0.252882	-0.371982	0.709906	0.89543	No
Caballeronia.udeis	81.9528	1.37798	0.355953	3.87123	0.000108289	0.00349477	Yes
Dokdonella.fugitiva	81.1484	0.0919906	0.331414	0.27757	0.781342	0.923636	No
Granulibacter.bethesdensis	80.7433	-0.178364	0.63944	-0.278938	0.780292	0.923636	No
Phenylobacterium.koreense	77.3244	-0.415949	0.333974	-1.24545	0.212965	0.56002	No
Arachidicoccus.ginsenosidivorans	73.3019	0.119848	0.32442	0.369422	0.711813	0.89543	No
Acidothermus.cellulolyticus	72.3381	-0.294073	0.415235	-0.708208	0.478816	0.777813	No
Terriglobus.albidus	70.6945	-0.102483	0.245702	-0.417104	0.676602	0.885843	No
Mesorhizobium.acaciae...4	70.0289	0.381658	0.242863	1.57149	0.116068	0.411829	No
Micropepsis.pineolensis...2	69.8475	0.174848	0.353984	0.493942	0.621347	0.86332	No
Rudaibacter.terrae	69.4394	-0.071689	0.388399	-0.184576	0.853562	0.949658	No
Dyella.thiooxydans	68.1808	0.148972	0.299967	0.496626	0.619453	0.86332	No
Paraburkholderia.heleia...2	68.126	1.00168	0.431401	2.32191	0.0202377	0.161795	No
Nocardioides.marinus	68.0679	0.160828	0.426791	0.376832	0.706298	0.893889	No
Jatrophihabitans.soli	67.4941	-0.210597	0.289691	-0.726972	0.467243	0.777813	No
Mycobacterium.cookii	67.2269	-0.512343	0.293227	-1.74725	0.0805931	0.366118	No
Rhodanobacter.panaciterrae	64.7124	0.0783845	0.266785	0.293812	0.768902	0.922284	No
Cephaloticoccus.primus...2	62.8054	-0.526109	0.320655	-1.64074	0.100852	0.402721	No
Streptomyces.gilvifuscus...10	62.542	0.104555	0.26669	0.392047	0.695024	0.890734	No
Flavobacterium.cutihirudinis	61.2749	1.25949	1.03971	1.21138	0.22575	0.579926	No
Frankia.discariae...3	59.8643	-0.672514	0.373044	-1.80278	0.0714232	0.350237	No
Spirochaeta.aurantia	59.3041	0.169523	0.755971	0.224245	0.822567	0.939023	No
Acidibrevibacterium.fodinaquatile...2	59.1498	-0.365753	0.218147	-1.67663	0.0936139	0.396648	No
Frankia.inefficax	58.5102	-0.771496	0.211907	-3.64073	0.000271864	0.00643413	Yes
Lacunisphaera.anatis	57.284	0.290443	1.0872	0.267148	0.789356	0.927428	No
Nitrospirillum.iridis	56.7359	-0.709308	0.396401	-1.78937	0.0735553	0.350237	No
Paraburkholderia.dipogonis...4	54.4133	3.55598	0.765336	4.64629	3.3795e-06	0.000199954	Yes
Rhodanobacter.fulvus...2	54.2635	0.23267	0.276417	0.841737	0.399935	0.743335	No
Flavobacterium.lindanitolerans	53.1013	0.194661	0.842607	0.231022	0.817297	0.938989	No
Azospirillum.oryzae	52.1478	1.36267	1.21668	1.11999	0.262717	0.60869	No
Azohydromonas.lata	51.0295	5.51812	1.11426	4.95228	7.33479e-07	6.37291e-05	Yes
Prosthecobacter.fluviatilis	50.4618	0.759334	1.04492	0.726691	0.467415	0.777813	No
Frankia.discariae	48.2605	-0.500494	0.231138	-2.16535	0.030361	0.200438	No
Marmoricola.terrae	47.7442	-0.685852	0.302	-2.27104	0.0231448	0.177109	No
Mycobacterium.paraintracellulare...8	47.6439	-0.732627	0.330144	-2.21911	0.0264791	0.184315	No
Acidobacterium.ailaaui...2	47.1954	-0.0972061	0.265493	-0.366134	0.714265	0.89543	No
Allokutzneria.oryzae	45.1477	-0.765759	0.281112	-2.72404	0.00644892	0.0683393	No
Mucilaginibacter.craterilacus	44.5205	0.655702	0.470806	1.39272	0.163704	0.509781	No
Nocardioides.terrae	43.6845	0.265577	0.553123	0.480141	0.631127	0.86627	No
Chitinophaga.rupis	43.6127	-0.143063	0.345399	-0.414196	0.67873	0.885843	No
Rhodanobacter.umsongensis...2	42.5686	0.0532117	0.278244	0.191241	0.848336	0.949658	No
Parafilimonas.rhizosphaerae	41.7505	-0.340884	0.47202	-0.722181	0.470183	0.777813	No
Blastochloris.viridis	41.1414	0.495796	0.420121	1.18013	0.23795	0.58425	No
Bradyrhizobium.lupini...4	41.0165	0.424293	0.399319	1.06254	0.287989	0.635391	No
Candidimonas.nitroreducens	40.6936	1.64465	0.686638	2.39522	0.0166102	0.14283	No
Vitiosangium.cumulatum	39.7337	-0.497443	0.27796	-1.78962	0.0735145	0.350237	No
Bradyrhizobium.lupini...3	39.6824	-0.231704	0.328206	-0.705972	0.480206	0.777813	No
Bradyrhizobium.elkanii...8	39.3206	0.248197	0.387386	0.640697	0.52172	0.789062	No
Pseudomonas.brassicacearum...2	38.7079	5.17202	1.24885	4.14143	3.45143e-05	0.0013614	Yes
Mesorhizobium.soli	37.5054	0.292816	0.298514	0.980914	0.326635	0.679836	No
Asprobacter.aquaticus	36.9001	0.588615	0.594333	0.99038	0.321988	0.677266	No
Chitinophaga.costaii	36.6452	0.188087	0.654908	0.287196	0.773962	0.922284	No
Jatrophihabitans.endophyticus	36.6155	-0.420259	0.233395	-1.80063	0.0717605	0.350237	No
Bifidobacterium.longum	36.5903	-0.556904	0.934602	-0.595873	0.55126	0.812022	No
Paraburkholderia.sacchari...3	36.0578	5.37918	1.30322	4.12762	3.66544e-05	0.00136972	Yes
Emticicia.fontis	35.6575	-0.144541	0.9428	-0.15331	0.878154	0.957741	No
Bdellovibrio.bacteriovorus	35.4621	4.31194	0.903025	4.775	1.7971e-06	0.000124999	Yes
Paraburkholderia.xenovorans...3	35.2381	2.07609	0.396258	5.23925	1.61229e-07	2.86182e-05	Yes
Paraburkholderia.heleia...3	34.7473	5.23445	1.24802	4.19419	2.73852e-05	0.00121522	Yes
Mucilaginibacter.paludis	34.56	0.287236	0.398387	0.720998	0.470911	0.777813	No
Ensifer.shofinae...7	34.5071	0.1304	0.341875	0.381427	0.702886	0.892826	No
Pseudomonas.thivervalensis...2	34.4616	6.3897	1.53095	4.17368	2.99725e-05	0.00125179	Yes
Conexibacter.stalactiti...2	34.1103	-0.712152	0.444781	-1.60113	0.109349	0.404757	No
Pseudarthrobacter.equi...2	33.8213	-0.559751	0.831077	-0.673524	0.500614	0.789062	No
Nocardioides.mesophilus	33.198	-0.245226	0.27972	-0.876684	0.380658	0.736241	No
Phenylobacterium.lituiforme	32.4537	-0.602331	0.278855	-2.16002	0.0307715	0.200438	No
Paraburkholderia.xenovorans...2	32.2577	2.2018	0.641909	3.43009	0.000603383	0.0133876	Yes
Rhizobium.grahamii	32.2135	1.66306	0.961168	1.73025	0.0835859	0.375608	No
Terracidiphilus.gabretensis...2	31.7907	-0.120673	0.261053	-0.462253	0.6439	0.874128	No
Sphingosinicella.cucumeris	31.629	0.0251927	0.407674	0.0617962	0.950725	0.993188	No
Rubrivivax.gelatinosus	31.5002	1.52128	1.2709	1.19701	0.231304	0.580302	No
Cellulosimicrobium.cellulans...2	31.4621	-0.909416	0.448438	-2.02796	0.042564	0.245695	No
Bradyrhizobium.namibiense...8	31.2373	0.0426167	0.419656	0.101551	0.919113	0.978782	No
Fluviicola.taffensis...2	31.1733	2.21725	0.737288	3.00731	0.00263574	0.033088	Yes
Rhodanobacter.umsongensis	30.5219	0.601422	0.299194	2.01014	0.044416	0.249633	No
Roseomonas.riguiloci	30.4823	0.142493	0.335973	0.424119	0.671479	0.885843	No
Edaphobacter.acidisoli	30.4258	0.0126877	0.274452	0.0462294	0.963127	0.993188	No
Paraburkholderia.kururiensis...2	29.9034	1.25204	0.470202	2.66278	0.00774979	0.0803547	No
Scopulibacillus.darangshiensis	29.8951	-0.80063	0.624362	-1.28232	0.199731	0.54542	No
Chitinophaga.terrae.Kim.and.Jung.2007	29.6186	-0.292094	0.540131	-0.540783	0.588657	0.838345	No
Mesorhizobium.amorphae...2	29.2211	0.112914	0.421761	0.26772	0.788915	0.927428	No
Bdellovibrio.exovorus	28.8373	-0.113834	0.608277	-0.187142	0.851549	0.949658	No
Paraburkholderia.sprentiae	28.5936	0.230236	0.421416	0.546339	0.584833	0.836209	No
Streptomyces.bryophytorum	28.2653	-1.02713	0.58856	-1.74515	0.0809586	0.366118	No
Mucilaginibacter.defluvii	28.0744	0.42276	0.522591	0.80897	0.418533	0.752299	No
Acidovorax.soli	27.9904	3.06546	1.02551	2.98921	0.00279699	0.034239	Yes
Oleiharenicola.alkalitolerans	26.8175	-0.209816	0.621676	-0.3375	0.73574	0.900834	No
Ramlibacter.rhizophilus	26.7113	0.875323	0.390659	2.24063	0.0250499	0.181484	No
Aquisphaera.giovannonii	26.4638	0.0730229	0.32577	0.224155	0.822637	0.939023	No
Parafilimonas.terrae	25.7438	-0.0156459	0.344852	-0.0453699	0.963812	0.993188	No
Brevundimonas.canariensis...2	24.387	-0.7779	0.322609	-2.41128	0.0158966	0.141082	No
Cellulosimicrobium.funkei...2	23.6247	-0.928621	0.370034	-2.50956	0.0120883	0.114889	No
Pseudomonas.corrugata...2	23.0775	4.20136	1.86839	2.24865	0.0245349	0.179585	No
Pseudolysinimonas.kribbensis	23.0696	1.01109	0.35028	2.88651	0.00389541	0.04534	Yes
Paraburkholderia.oxyphila	23.0108	1.82087	0.486772	3.74071	0.000183498	0.00482531	Yes
Gryllotalpicola.soli	22.6069	0.794263	0.357061	2.22444	0.0261186	0.184315	No
Dongia.soli	22.4794	0.870035	0.486816	1.7872	0.0739059	0.350237	No
Labilithrix.luteola	21.9416	0.834014	0.886485	0.94081	0.346802	0.697534	No
Mycobacterium.conspicuum	21.6462	-0.785682	0.402887	-1.95013	0.0511609	0.277284	No
Caulobacter.profundus	21.2637	-0.462966	0.356133	-1.29998	0.193608	0.541187	No
Humibacter.ginsengiterrae	20.9297	0.0435968	0.540003	0.0807344	0.935653	0.987093	No
Rhodanobacter.koreensis	20.8121	0.14849	0.336147	0.44174	0.658677	0.882455	No
Rhodanobacter.ginsengisoli	20.761	-0.440966	0.388243	-1.1358	0.256041	0.60869	No
Pseudoduganella.danionis	20.7542	7.05244	1.84669	3.81896	0.000134014	0.00413696	Yes
Paludisphaera.borealis	20.3882	0.111326	0.366438	0.303806	0.761275	0.919227	No
Flavitalea.gansuensis...2	20.354	0.34535	0.349013	0.989504	0.322417	0.677266	No
Porphyrobacter.tepidarius	20.26	0.0709917	0.353438	0.20086	0.840808	0.947283	No
Pseudomonas.vancouverensis	20.2128	6.90599	1.87476	3.68367	0.000229899	0.00582959	Yes
Rhodopseudomonas.harwoodiae...2	20.1073	1.94578	0.835186	2.32976	0.0198187	0.161739	No
Caballeronia.glebae	19.9297	3.06057	0.72626	4.21415	2.50718e-05	0.00118673	No
Marmoricola.scoriae	19.855	0.50565	0.366662	1.37907	0.167875	0.511549	No
Stenotrophobacter.terrae	19.67	0.230743	1.43574	0.160713	0.87232	0.95431	No
Mucilaginibacter.ximonensis...2	19.6372	-4.19021	1.25034	-3.35126	0.000804436	0.0167157	No
Streptomyces.niveiscabiei	19.1002	0.693421	0.433101	1.60106	0.109363	0.404757	No
Comamonas.nitrativorans	19.0425	2.78489	0.848533	3.28201	0.00103071	0.019258	No
Emticicia.ginsengisoli	18.5298	0.939733	1.16691	0.805318	0.420636	0.754171	No
Paraburkholderia.caledonica	18.5297	3.71387	1.01712	3.65135	0.000260868	0.00638676	No
Nocardioides.agrisoli	18.3033	2.93315	0.976109	3.00494	0.00265636	0.033088	No
Gordonia.kroppenstedtii	18.1201	1.7297	0.547564	3.15891	0.00158363	0.025554	No
Pseudomonas.glareae...3	17.9497	7.77697	2.35888	3.29689	0.000977604	0.019258	No
Paenarthrobacter.nitroguajacolicus	17.8243	1.16855	0.793059	1.47347	0.140625	0.468749	No
Rhodanobacter.koreensis...2	17.7333	-0.692126	0.477388	-1.44982	0.147109	0.484622	No
Paraburkholderia.diazotrophica	17.6799	0.36491	0.409982	0.890064	0.373432	0.732794	No
Pseudomonas.migulae...3	17.4788	7.69547	1.72914	4.45046	8.56865e-06	0.00046798	No
Terracidiphilus.gabretensis...3	16.9522	0.0740729	0.354758	0.208799	0.834606	0.944951	No
Trinickia.soli	16.8998	-3.98211	1.41975	-2.8048	0.00503475	0.0567408	No
Mucilaginibacter.angelicae	16.5003	0.852087	0.626234	1.36065	0.173624	0.522343	No
Peredibacter.starrii	16.289	3.63014	0.960321	3.78014	0.000156742	0.00447552	No
Geodermatophilus.sabuli...2	15.8593	-0.47182	0.462037	-1.02117	0.307172	0.658889	No
Pseudomonas.brassicacearum	15.3577	4.18898	1.58167	2.64845	0.0080863	0.0820181	No
Ferrovibrio.xuzhouensis	15.1455	1.47675	0.945666	1.5616	0.118382	0.416094	No
Flexivirga.endophytica	15.021	-0.246264	0.464509	-0.53016	0.596001	0.842972	No
Aquincola.amnicola	15.0042	6.80064	1.53794	4.42192	9.7829e-06	0.000496133	No
Aeromicrobium.ginsengisoli	14.9955	0.237159	0.526946	0.450064	0.652664	0.880972	No
Methylocystis.echinoides...2	14.9475	0.257851	0.414761	0.621686	0.534148	0.798819	No
Edaphobacter.aggregans...2	14.9247	0.680653	0.452613	1.50383	0.132625	0.45137	No
Modestobacter.caceresii	14.4394	-0.703312	0.441303	-1.59372	0.110999	0.408339	No
Taibaiella.chishuiensis	14.3558	0.00640144	0.759581	0.0084276	0.993276	0.997479	No
Mycobacterium.sherrisii...9	14.2422	-0.756134	0.45405	-1.66531	0.095851	0.396648	No
Edaphobaculum.flavum	14.2167	-0.711044	0.633268	-1.12282	0.261516	0.60869	No
Luteimicrobium.xylanilyticum...2	14.1007	0.768352	0.707903	1.08539	0.277748	0.624054	No
Streptomyces.xinghaiensis...2	14.0216	0.0157872	0.554313	0.0284806	0.977279	0.994565	No
Roseomonas.terricola	13.9549	-0.55707	0.463147	-1.20279	0.229056	0.580302	No
Rhodopila.globiformis...2	13.8011	-0.553952	0.5238	-1.05756	0.290255	0.635419	No
Actinoallomurus.vinaceus...3	13.7859	-0.955697	0.398342	-2.39919	0.0164316	0.14283	No
Vitreoscilla.filiformis	13.5085	3.20074	0.941879	3.39825	0.00067819	0.0145914	No
Lysobacter.lycopersici	13.3937	0.106436	0.371004	0.286886	0.774199	0.922284	No
Salinibacterium.xinjiangense	13.2843	0.649848	0.413098	1.57311	0.115694	0.411829	No
Mucilaginibacter.ginsenosidivorax...7	13.1214	0.511452	1.21865	0.419687	0.674714	0.885843	No
Porphyrobacter.tepidarius...5	13.0883	-0.556799	0.425166	-1.3096	0.19033	0.534127	No
Paraburkholderia.phenazinium	13.0292	2.60832	0.821593	3.17471	0.00149988	0.0247655	No
Edaphobacter.lichenicola	12.7417	0.81082	0.45662	1.7757	0.0757823	0.350237	No
Blastochloris.viridis...2	12.6916	-0.0144935	0.568922	-0.0254754	0.979676	0.994565	No
Blastomonas.fulva	12.6432	-0.843586	0.374468	-2.25276	0.0242742	0.179528	No
Mesorhizobium.jarvisii...6	12.2032	-0.254352	0.709827	-0.358329	0.720097	0.89543	No
Sphingomonas.wittichii	12.1401	-0.526786	0.444727	-1.18452	0.236209	0.58425	No
Mesorhizobium.acaciae...2	12.0685	0.853482	0.659529	1.29408	0.195638	0.542522	No
Actinospica.acidiphila	11.9844	-0.555386	0.703376	-0.789601	0.429761	0.764737	No
Occallatibacter.savannae...2	11.6965	-0.257178	0.448521	-0.57339	0.566381	0.822352	No
Humibacter.antri	11.5953	0.1552	0.591089	0.262566	0.792885	0.927428	No
Jatrophihabitans.soli...2	11.5929	0.280101	0.525413	0.533107	0.59396	0.842972	No
Terrimonas.lutea	11.5658	0.765282	1.05542	0.725098	0.468392	0.777813	No
Sphingomonas.melonis...2	11.5516	-0.65641	0.98113	-0.669034	0.503474	0.789062	No
Kribbella.shirazensis...7	11.5408	0.225121	0.412617	0.545592	0.585346	0.836209	No
Sporichthya.polymorpha...2	11.5275	0.567339	0.567363	0.999957	0.317331	0.674566	No
Nemorincola.caseinilytica	11.4555	0.14444	0.970212	0.148875	0.881653	0.960082	No
Altererythrobacter.soli...5	11.3145	-0.581898	0.520075	-1.11887	0.263194	0.60869	No
Kribbella.podocarpi...7	10.9543	-0.0388858	0.547272	-0.0710539	0.943355	0.989338	No
Rhodanobacter.terrae	10.8701	0.202915	0.432906	0.468727	0.639265	0.872415	No
Nitrobacter.hamburgensis	10.8464	-0.129513	0.709826	-0.182458	0.855223	0.949658	No
Gemmata.massiliana	10.8427	0.132195	0.481344	0.274637	0.783595	0.924174	No
Jatrophihabitans.telluris...2	10.659	0.0955502	0.553211	0.172719	0.862872	0.949658	No
Aridibacter.famidurans...2	10.633	0.547489	1.61989	0.337979	0.735379	0.900834	No
Humibacter.albus	10.192	7.04755	1.7323	4.06831	4.73553e-05	0.00168111	No
Streptomyces.niveiscabiei...3	10.1801	0.105833	0.633548	0.167048	0.867332	0.950317	No
Bacillus.paranthracis...10	10.1211	-0.613361	0.537778	-1.14055	0.254058	0.60869	No
Rhizobium.arenae	10.0057	0.236677	0.660438	0.358364	0.720071	0.89543	No
Sphingomonas.mali...3	10.0009	0.450867	1.06834	0.422026	0.673006	0.885843	No
Aquihabitans.daechungensis	9.93378	0.11363	0.499268	0.227594	0.819962	0.938989	No
Burkholderia.rinojensis...2	9.93314	1.80451	0.539528	3.3446	0.000824012	0.0167157	No
Dongia.rigui...2	9.92944	0.597986	0.545976	1.09526	0.273403	0.620179	No
Caulobacter.mirabilis	9.9145	-0.687959	0.413408	-1.66412	0.0960894	0.396648	No
Solirubrobacter.ginsenosidimutans	9.74008	-1.35892	0.589875	-2.30374	0.0212371	0.167537	No
Flavitalea.populi	9.56854	0.983007	0.760876	1.29194	0.196378	0.542522	No
Leptothrix.discophora...2	9.42208	5.14733	1.70518	3.01864	0.00253908	0.0327773	No
Paraburkholderia.mimosarum	9.39324	2.26543	0.732953	3.09082	0.00199604	0.0300191	No
Flavobacterium.macrobrachii	9.28349	4.55581	2.05148	2.22075	0.026368	0.184315	No
Acidobacterium.capsulatum	9.26234	-0.419064	0.529355	-0.79165	0.428565	0.764525	No
Panacibacter.ginsenosidivorans	9.10858	2.37478	1.26344	1.87962	0.0601602	0.314235	No
Mycolicibacterium.rhodesiae	9.1026	0.413046	1.13486	0.363961	0.715887	0.89543	No
Ferrovibrio.soli	9.00711	4.30572	1.79906	2.39331	0.0166971	0.14283	No
Paraburkholderia.dipogonis...2	8.96748	2.29473	0.979305	2.34322	0.019118	0.159692	No
Flavobacterium.paronense	8.8043	2.54634	1.69534	1.50197	0.133106	0.45137	No
Chujaibacter.soli...2	8.78534	-0.00955031	0.493872	-0.0193376	0.984572	0.995792	No
Mesorhizobium.sediminum...4	8.72024	-0.278713	0.82191	-0.339105	0.734531	0.900834	No
Novosphingobium.arabidopsis	8.64043	0.220187	0.545526	0.403622	0.686491	0.888026	No
Caulobacter.daechungensis	8.5524	-0.301301	0.429032	-0.702283	0.482503	0.777813	No
Telmatobacter.bradus	8.54114	-0.571496	0.421867	-1.35468	0.175518	0.523604	No
Blastocatella.fastidiosa	8.50459	-0.922722	1.27005	-0.726524	0.467518	0.777813	No
Nitrospirillum.amazonense	8.46311	-0.588539	0.490196	-1.20062	0.229899	0.580302	No
Massilia.varians...2	8.39186	5.19252	1.69889	3.05642	0.00223997	0.0313488	No
Sediminibacterium.goheungense	8.36016	0.395319	0.670443	0.589639	0.555433	0.816184	No
Jatrophihabitans.endophyticus...3	8.25082	-0.795933	0.474219	-1.67841	0.0932673	0.396648	No
Sphingomonas.insulae...2	8.22789	-0.483789	0.522088	-0.926643	0.354112	0.708224	No
Frateuria.terrea	8.16904	0.961878	0.581005	1.65554	0.0978148	0.397874	No
Methylibium.petroleiphilum	8.13954	1.46688	1.8114	0.809807	0.418051	0.752299	No
Rhizomicrobium.electricum	8.01654	0.965612	0.650296	1.48488	0.137575	0.462931	No
Acidipila.dinghuensis	8.00016	0.261942	0.589648	0.444234	0.656873	0.882455	No
Mucilaginibacter.craterilacus...2	7.95457	2.80727	0.909712	3.08589	0.00202946	0.0300191	No
Shinella.curvata	7.90776	3.14464	1.10694	2.84084	0.00449945	0.051526	No
Sphingobium.barthaii...3	7.90664	1.54342	1.17067	1.31841	0.187367	0.530002	No
Massilia.suwonensis	7.88312	0.0431117	1.47607	0.0292071	0.976699	0.994565	No
Singulisphaera.rosea	7.86856	-0.314156	0.486585	-0.645634	0.518516	0.789062	No
Nakamurella.intestinalis	7.84153	-1.52553	0.953069	-1.60065	0.109455	0.404757	No
Frankia.discariae...4	7.77416	-0.67404	0.529821	-1.2722	0.203301	0.550929	No
Gryllotalpicola.kribbensis	7.71906	0.418293	0.58357	0.716783	0.473508	0.777813	No
Herbaspirillum.seropedicae...2	7.63083	-0.548804	0.613965	-0.893869	0.371392	0.732794	No
Taibaiella.soli	7.5216	0.494673	0.656539	0.753457	0.451176	0.777813	No
Azohydromonas.australica	7.39307	4.30967	2.00648	2.14787	0.031724	0.204764	No
Humibacter.aquilariae	7.37109	-0.281876	0.55247	-0.510212	0.609903	0.857488	No
Acidisphaera.rubrifaciens	7.33678	0.0149828	0.522017	0.0287016	0.977103	0.994565	No
Dyella.humi...3	7.30978	0.228967	0.514395	0.445118	0.656234	0.882455	No
Altererythrobacter.salegens	7.2763	-0.462137	0.526866	-0.877143	0.380409	0.736241	No
Devosia.mishustinii	7.27208	-0.975804	1.42345	-0.685522	0.493015	0.786607	No
Brevundimonas.balnearis	7.25532	-0.0997417	0.582552	-0.171215	0.864055	0.949658	No
Paraburkholderia.denitrificans	7.21895	5.00971	1.69527	2.95511	0.00312555	0.0369856	No
Dongia.mobilis	7.17526	1.35382	0.831177	1.62879	0.103356	0.404757	No
Heliimonas.saccharivorans	7.1394	2.14771	0.973201	2.20686	0.0273241	0.18835	No
Mycobacterium.interjectum	7.1024	-0.841934	0.513312	-1.6402	0.100964	0.402721	No
Burkholderia.thailandensis...3	7.08286	0.292343	0.671845	0.435135	0.663464	0.882455	No
Dongia.mobilis...2	6.95882	0.492775	0.722784	0.681773	0.495382	0.788613	No
Sphingobium.chlorophenolicum	6.93794	-1.8328	1.55533	-1.1784	0.238637	0.58425	No
Nocardia.vermiculata	6.9247	-0.746187	0.627633	-1.18889	0.234483	0.584149	No
Asticcacaulis.taihuensis	6.88672	0.693602	0.669427	1.03611	0.300149	0.651272	No
Flavobacterium.caeni	6.87548	0.0929891	1.06951	0.0869452	0.930715	0.983345	No
Lactobacillus.rhamnosus	6.87155	-0.333065	0.829146	-0.401696	0.687908	0.888026	No
Rhizobium.altiplani...3	6.85218	1.41891	1.01813	1.39365	0.163424	0.509781	No
Streptomyces.cerasinus...3	6.6813	0.0840351	0.57744	0.14553	0.884292	0.960962	No
Amnibacterium.kyonggiense	6.66452	-0.727806	0.662839	-1.09801	0.272198	0.620179	No
Mycobacterium.florentinum...9	6.66259	-0.451302	0.567609	-0.795093	0.426559	0.762864	No
Conexibacter.stalactiti...3	6.60978	-0.671833	0.426733	-1.57437	0.115403	0.411829	No
Metallibacterium.scheffleri	6.60158	-0.600911	1.0359	-0.580085	0.561857	0.81906	No
Mesorhizobium.olivaresii...2	6.54883	-0.163929	0.577207	-0.284005	0.776407	0.923365	No
Mesorhizobium.waimense...6	6.5362	-0.168474	0.97289	-0.173169	0.862519	0.949658	No
Rhizobium.azooxidifex	6.46679	0.853973	1.03628	0.824073	0.409898	0.75086	No
Methylocystis.parvus...2	6.45926	1.15955	0.652525	1.77701	0.0755664	0.350237	No
Marmoricola.pocheonensis	6.41863	0.678955	0.561684	1.20878	0.226746	0.579926	No
Rhodoplanes.azumiensis...4	6.3922	-0.957287	0.606513	-1.57835	0.114486	0.411829	No
Silvibacterium.bohemicum	6.37271	-1.43003	0.631428	-2.26476	0.0235274	0.177109	No
Mucilaginibacter.kameinonensis	6.31993	0.12776	0.987321	0.1294	0.897041	0.966635	No
Cephaloticoccus.capnophilus	6.2362	3.7049	1.35874	2.72672	0.00639677	0.0683393	No
Pseudarthrobacter.chlorophenolicus	6.21378	0.143312	0.799873	0.179168	0.857806	0.949658	No
Mucilaginibacter.calamicampi	6.13766	2.09779	1.73666	1.20794	0.227069	0.579926	No
Chitinophaga.barathri	6.08837	0.473945	0.989658	0.478898	0.632011	0.86627	No
Castellaniella.hirudinis	6.04139	0.856443	0.998093	0.858079	0.390849	0.740465	No
Bacillus.wiedmannii...10	5.9413	-0.42521	0.860098	-0.494375	0.621042	0.86332	No
Mucilaginibacter.gotjawali	5.90222	0.202127	0.566767	0.356631	0.721368	0.89543	No
Nocardioides.marinus...2	5.88469	0.393804	0.994948	0.395804	0.69225	0.889485	No
Hyphomicrobium.denitrificans	5.79365	0.361597	0.662395	0.545894	0.585139	0.836209	No
Paraburkholderia.ferrariae	5.76288	6.0105	1.59192	3.77563	0.000159601	0.00447552	No
Paraburkholderia.oxyphila...2	5.74226	0.11924	0.689167	0.17302	0.862636	0.949658	No
Phenylobacterium.haematophilum	5.73068	-1.27167	1.13023	-1.12514	0.26053	0.60869	No
Caballeronia.jiangsuensis	5.67926	4.60871	1.55444	2.96488	0.00302804	0.0364391	No
Methylocystis.hirsuta...3	5.66948	-0.0591815	0.629736	-0.0939783	0.925126	0.981577	No
Leptothrix.discophora	5.64987	1.39076	1.02081	1.36241	0.173068	0.522343	No
Bacillus.oryzisoli...4	5.64987	-0.572059	0.65484	-0.873586	0.382344	0.736241	No
Taibaiella.smilacinae	5.58711	1.58718	1.13663	1.39639	0.162597	0.509781	No
Lacunisphaera.limnophila...2	5.58035	-0.534508	0.761263	-0.702133	0.482596	0.777813	No
Paraburkholderia.unamae	5.56564	2.56941	1.20471	2.1328	0.0329411	0.209743	No
Nakamurella.flavida	5.51583	-0.861246	0.61564	-1.39894	0.16183	0.509781	No
Rhodovastum.atsumiense	5.51095	0.614671	0.60557	1.01503	0.310092	0.661157	No
Shinella.fusca	5.49838	0.698462	0.911783	0.76604	0.443653	0.775846	No
Flaviaesturariibacter.luteus	5.48089	-0.0367731	0.683918	-0.0537683	0.95712	0.993188	No
Emticicia.aquatica	5.38386	3.04109	1.80394	1.68581	0.0918325	0.396648	No
Rudaea.cellulosilytica	5.29596	0.0673754	0.614217	0.109693	0.912653	0.977351	No
Flexivirga.alba	5.2941	0.495069	0.555529	0.891166	0.37284	0.732794	No
Porphyrobacter.tepidarius...2	5.29214	-0.953611	0.552627	-1.7256	0.08442	0.376327	No
Paraburkholderia.peleae...2	5.28177	1.17353	0.65741	1.78508	0.074248	0.350237	No
Bauldia.consociata	5.27751	-0.0232812	0.735626	-0.0316481	0.974753	0.994565	No
Pedobacter.mongoliensis	5.26783	0.213609	1.87332	0.114027	0.909216	0.975141	No
Sphingomonas.aquatilis...2	5.1992	0.228545	0.994039	0.229915	0.818157	0.938989	No
Sphingomonas.limnosediminicola	5.12459	0.803141	0.75227	1.06762	0.28569	0.634313	No
Actinospica.robiniae	5.05671	-0.0867522	0.551332	-0.15735	0.874969	0.955735	No
Burkholderia.arboris...2	5.02203	4.69194	1.45539	3.22384	0.00126482	0.0219031	No
Pseudorhodoplanes.sinuspersici...2	5.01349	-0.926233	0.570553	-1.6234	0.104505	0.404757	No
Nocardioides.montaniterrae	5.00929	-0.01967	0.98525	-0.0199644	0.984072	0.995792	No
Thiomonas.delicata	4.9985	0.540765	0.696258	0.776673	0.437352	0.77136	No
Mucilaginibacter.gossypiicola	4.97012	1.50984	1.42581	1.05894	0.289627	0.635419	No
Conexibacter.woesei...2	4.9049	-1.14191	0.560003	-2.03911	0.0414386	0.243152	No
Rhodanobacter.soli...2	4.89777	-0.0256217	0.534747	-0.0479137	0.961785	0.993188	No
Paraburkholderia.sprentiae...2	4.81708	-0.669892	0.506438	-1.32275	0.185918	0.528637	No
Dyella.flava	4.77071	2.56128	1.08901	2.35193	0.0186761	0.157857	No
Brevundimonas.humi	4.69124	4.60885	1.47436	3.126	0.001772	0.0277889	No
Gaiella.occulta	4.66438	-0.38442	0.559047	-0.687633	0.491684	0.786251	No
Burkholderia.humi..Srinivasan.et.al..2013	4.65682	4.70262	1.2477	3.76902	0.000163892	0.00447552	No
Paraburkholderia.ginsengisoli	4.633	4.44401	1.35382	3.28258	0.00102863	0.019258	No
Caballeronia.terrestris	4.59596	5.60379	1.55787	3.59708	0.000321813	0.00737056	No
Paraburkholderia.dipogonis...3	4.59309	4.83847	1.59526	3.03303	0.0024211	0.031833	No
Schlesneria.paludicola	4.56558	0.808976	0.984117	0.822033	0.411058	0.75086	No
Mesorhizobium.thiogangeticum	4.51476	0.505969	0.615845	0.821584	0.411314	0.75086	No
Nitrosospira.multiformis...2	4.50478	-0.774454	0.583429	-1.32742	0.18437	0.527835	No
Sediminibacterium.aquarii	4.4817	-0.189684	0.861124	-0.220274	0.825657	0.939909	No
Phenylobacterium.falsum	4.46643	0.908776	1.11548	0.814692	0.415249	0.752299	No
Pseudomonas.carboxydohydrogena...2	4.46201	-0.343353	0.688476	-0.498714	0.617981	0.86332	No
Devosia.mishustinii...3	4.45538	-0.190036	0.673355	-0.282222	0.777773	0.923443	No
Mesorhizobium.plurifarium...4	4.42951	0.523333	0.789619	0.662766	0.507481	0.789062	No
Burkholderia.thailandensis...2	4.41002	4.49177	1.4019	3.20407	0.00135501	0.0229061	No
Taibaiella.koreensis	4.39072	-0.546267	0.727409	-0.750976	0.452667	0.777813	No
Azohydromonas.ureilytica	4.36434	4.51879	1.98726	2.27388	0.022973	0.177109	No
Phenylobacterium.muchangponense	4.30296	-0.873709	0.773742	-1.1292	0.258814	0.60869	No
Gemmatimonas.aurantiaca	4.3026	1.88545	1.64014	1.14957	0.250323	0.602472	No
Arthrobacter.alpinus	4.30249	2.49396	1.10206	2.263	0.0236355	0.177109	No
Taibaiella.yonginensis	4.30044	-0.387225	1.00042	-0.387064	0.698709	0.892236	No
Rhizobium.rhizoryzae	4.26746	-0.602852	0.910631	-0.662016	0.507961	0.789062	No
Acidovorax.avenae...2	4.24893	1.48969	1.62026	0.919415	0.357879	0.713747	No
Asticcacaulis.benevestitus	4.23794	-0.517072	0.736927	-0.70166	0.482891	0.777813	No
Pseudonocardia.spinosispora	4.20483	-0.604978	0.576153	-1.05003	0.293704	0.639662	No
Rhizorhabdus.dicambivorans	4.19615	-1.80535	0.822665	-2.19451	0.0281987	0.19251	No
Flavobacterium.luteum...2	4.19207	1.72373	2.80426	0.614682	#N/A	#N/A	No
Mesorhizobium.cantuariense...4	4.1717	0.605432	0.770409	0.785858	0.431951	0.766712	No
Terrimonas.arctica	4.16915	1.8536	1.88546	0.983106	0.325555	0.679836	No
Mycobacterium.scrofulaceum...2	4.16753	-0.293868	0.599744	-0.489989	0.624142	0.863493	No
Alicyclobacillus.hesperidum...2	4.14886	-1.97191	1.47625	-1.33575	0.18163	0.526944	No
Herbaspirillum.seropedicae	4.14008	-0.0771176	1.00096	-0.0770433	0.938589	0.987257	No
Dyella.acidisoli...3	4.1023	0.474998	0.821155	0.578451	0.562959	0.81906	No
Bifidobacterium.animalis	4.09225	-0.104553	1.15096	-0.09084	0.92762	0.981577	No
Fluviicola.hefeinensis	4.07324	1.53875	1.1495	1.33863	0.180693	0.526944	No
Mucilaginibacter.yixingensis...2	4.03137	0.985493	1.01962	0.966533	0.333777	0.682496	No
Terrimonas.crocea	4.01416	2.35922	1.87587	1.25766	0.208514	0.55656	No
Asaia.siamensis...7	3.98401	-0.367988	0.75487	-0.487486	0.625914	0.863493	No
Chelativorans.composti	3.97947	-1.2288	0.759869	-1.61712	0.105853	0.404757	No
Sphingomonas.agri	3.97822	0.528476	0.767907	0.688203	0.491325	0.786251	No
Caulobacter.mirabilis...2	3.93544	-0.818548	0.679908	-1.20391	0.228624	0.580302	No
Granulicella.acidiphila...2	3.92717	-0.0426735	0.620606	-0.0687609	0.94518	0.98979	No
Nakamurella.endophytica	3.90544	0.189977	1.08459	0.175161	0.860953	0.949658	No
Nocardioides.cavernae	3.8745	1.79169	0.869361	2.06093	0.0393095	0.23527	No
Edaphobacter.acidisoli...2	3.8106	1.29746	0.826799	1.56926	0.116588	0.411829	No
Actinocorallia.longicatena	3.79473	0.116785	0.623441	0.187323	0.851408	0.949658	No
Mucilaginibacter.frigoritolerans	3.76279	1.46801	0.80614	1.82103	0.0686021	0.34301	No
Fulvimonas.soli...2	3.70027	-1.36808	0.698299	-1.95917	0.0500932	0.273588	No
Actinomadura.nitritigenes...2	3.69467	-1.57123	0.977641	-1.60716	0.108018	0.404757	No
Galbitalea.soli...2	3.66878	0.208096	0.751454	0.276924	0.781839	0.923636	No
Sphingomonas.soli	3.6518	1.9667	1.70471	1.15368	0.24863	0.600433	No
Rhodanobacter.humi...2	3.63981	0.406389	0.636935	0.638039	0.523448	0.789062	No
Devosia.geojensis	3.61476	0.76438	0.716257	1.06719	0.285887	0.634313	No
Rhodoplanes.oryzae...4	3.6043	0.388657	0.97346	0.399253	0.689707	0.888733	No
Singulisphaera.acidiphila	3.59921	0.432111	0.614074	0.703678	0.481633	0.777813	No
Pseudomonas.thivervalensis	3.49034	2.65134	1.67595	1.58199	0.113653	0.411829	No
Noviherbaspirillum.canariense	3.48745	-0.928767	0.955933	-0.971582	0.331259	0.681721	No
Sphingomonas.oligoaromativorans	3.43546	1.45786	0.829732	1.75702	0.0789144	0.361479	No
Rhizomicrobium.electricum...2	3.43527	0.946321	0.877532	1.07839	0.28086	0.629056	No
Marmoricola.aequoreus	3.42612	-0.181831	0.877356	-0.207248	0.835816	0.944951	No
Rhodanobacter.aciditrophus	3.41983	1.00071	0.80608	1.24146	0.214437	0.561809	No
Sphingobium.vulgare	3.3986	-0.404393	1.14277	-0.35387	0.723437	0.896405	No
Aridibacter.nitratireducens...2	3.36711	3.35274	2.00852	1.66926	0.0950663	0.396648	No
Caulobacter.ginsengisoli	3.34825	0.374582	0.868061	0.431516	0.666093	0.883974	No
Massilia.phosphatilytica...2	3.33619	4.93182	2.12478	2.3211	0.0202814	0.161795	No
Gordonia.desulfuricans	3.33072	5.05155	2.03019	2.48821	0.0128387	0.118383	No
Acidovorax.wautersii...6	3.29882	5.14168	2.44555	2.10246	0.0355129	0.221177	No
Aciditerrimonas.ferrireducens	3.29068	0.00804645	0.744247	0.0108115	0.991374	0.997479	No
Bacillus.pacificus...10	3.28725	0.334508	0.937308	0.356882	0.72118	0.89543	No
Porphyrobacter.neustonensis...5	3.26075	0.450418	1.3378	0.336684	0.736355	0.900834	No
Brevundimonas.aveniformis...4	3.26034	-0.988902	0.902071	-1.09626	0.272966	0.620179	No
Acidobacterium.ailaaui...3	3.26031	-0.258341	0.632611	-0.408372	0.683	0.888026	No
Paraburkholderia.caffeinilytica	3.25985	1.25992	1.12872	1.11624	0.26432	0.60931	No
Flaviaesturariibacter.luteus...2	3.25965	-0.346468	0.716385	-0.483633	0.628646	0.864998	No
Rhizobium.endophyticum	3.25902	0.944545	1.26637	0.745868	0.455747	0.777813	No
Mycobacterium.simiae...9	3.25647	-0.0169639	0.696095	-0.02437	0.980557	0.994565	No
Caballeronia.temeraria...2	3.2449	3.89808	1.51783	2.5682	0.0102228	0.0994268	No
Terrimonas.soli	3.23244	3.45149	1.71082	2.01745	0.0436491	0.249633	No
Afipia.felis...2	3.20841	0.418072	0.895352	0.466935	0.640546	0.872415	No
Paraburkholderia.sediminicola	3.18876	1.18053	0.888412	1.32881	0.183911	0.527835	No
Gordonia.polyisoprenivorans	3.17975	0.819004	0.946215	0.865558	0.386733	0.736241	No
Diaphorobacter.polyhydroxybutyrativorans...3	3.17635	5.0516	2.01783	2.50348	0.012298	0.114889	No
Deinococcus.soli.Cha.et.al..2016	3.15646	-3.13548	1.02967	-3.04511	0.00232592	0.0313488	No
Streptomyces.chilikensis...9	3.14966	-0.461825	0.710689	-0.649828	0.515803	0.789062	No
Arthrobacter.ginkgonis	3.11212	1.79384	1.24888	1.43635	0.150902	0.489224	No
Paraburkholderia.ferrariae...3	3.08224	1.4166	1.11562	1.26978	0.204162	0.551159	No
Azospirillum.oryzae...2	3.02001	-0.626055	0.733028	-0.854067	0.393068	0.740465	No
Mucilaginibacter.composti	3.00171	0.455163	1.04085	0.437299	0.661894	0.882455	No
Legionella.rowbothamii	3.00044	-0.926987	2.38585	-0.388536	0.697619	0.892236	No
Geodermatophilus.sabuli...3	2.99508	0.296197	0.821551	0.360534	0.718448	0.89543	No
Acidocella.aquatica...2	2.99313	4.2243	2.07024	2.04049	0.0413018	0.243152	No
Paraburkholderia.mimosarum...2	2.99252	-0.0368754	0.74851	-0.0492651	0.960708	0.993188	No
Frigidibacter.albus...2	2.98716	2.16932	0.975943	2.2228	0.0262295	0.184315	No
Alicyclobacillus.sacchari...2	2.97393	-2.25798	1.22917	-1.837	0.0662103	0.335781	No
Methylosinus.trichosporium	2.94523	-0.873313	0.664876	-1.3135	0.189015	0.532542	No
Streptomyces.leeuwenhoekii...9	2.92606	3.10786	1.45838	2.13104	0.0330862	0.209743	No
Pullulanibacillus.naganoensis	2.9023	-1.41568	1.91129	-0.740691	0.458881	0.777813	No
Bordetella.flabilis	2.86487	0.388824	0.8603	0.451963	0.651296	0.8808	No
Mucilaginibacter.antarcticus	2.84951	-0.192205	0.919253	-0.209088	0.834379	0.944951	No
Bordetella.flabilis...2	2.84398	-0.0832922	0.91742	-0.0907896	0.92766	0.981577	No
Mucilaginibacter.pocheonensis	2.84086	2.05876	1.42886	1.44085	0.149628	0.48797	No
Brevundimonas.naejangsanensis	2.8223	-1.02909	0.77078	-1.33513	0.181833	0.526944	No
Rhizobium.subbaraonis	2.79029	2.30673	1.45773	1.58241	0.113556	0.411829	No
Geodermatophilus.sabuli	2.77181	-0.816007	0.691021	-1.18087	0.237654	0.58425	No
Sphingopyxis.indica...4	2.75936	-0.356735	0.660632	-0.539991	0.589203	0.838345	No
Sphingomonas.kyungheensis...3	2.7576	-0.541816	0.744783	-0.727481	0.466931	0.777813	No
Sporichthya.brevicatena...2	2.73225	-0.667238	0.705914	-0.945212	0.344551	0.695512	No
Sphingomonas.echinoides...3	2.72035	1.08394	1.14741	0.94469	0.344817	0.695512	No
Mucilaginibacter.psychrotolerans	2.71076	-0.279641	0.972016	-0.287692	0.773582	0.922284	No
Dyella.koreensis	2.70803	-0.250157	0.849483	-0.294482	0.76839	0.922284	No
Mucilaginibacter.boryungensis	2.70189	-0.228713	0.883605	-0.25884	0.795759	0.928526	No
Chitinophaga.ginsengisegetis	2.70037	-0.233416	0.883564	-0.264175	0.791645	0.927428	No
Bacteriovorax.stolpii	2.697	3.25911	2.06937	1.57493	0.115273	0.411829	No
Cellulomonas.phragmiteti	2.63272	0.183781	0.805044	0.228287	0.819423	0.938989	No
Streptomyces.spongiicola	2.62761	-0.740518	0.751775	-0.985026	0.324611	0.679836	No
Stella.humosa	2.61947	-1.01402	0.712613	-1.42296	0.154747	0.499409	No
Asaia.siamensis...8	2.61676	-0.842439	0.74715	-1.12754	0.259516	0.60869	No
Pseudomonas.glareae...2	2.61346	4.7365	2.81002	1.68558	0.091877	0.396648	No
Pseudomonas.baetica...3	2.61068	4.97134	2.7198	1.82783	0.0675748	0.34027	No
Fimbriimonas.ginsengisoli	2.60861	0.924605	1.19874	0.771313	0.440522	0.772272	No
Tepidisphaera.mucosa	2.58933	-0.0109192	1.63417	-0.00668177	0.994669	0.997479	No
Lactobacillus.animalis...3	2.58643	1.39499	1.56791	0.88971	0.373622	0.732794	No
Methylocystis.rosea	2.56642	-0.809839	0.797395	-1.01561	0.309817	0.661157	No
Parvibaculum.lavamentivorans...2	2.53814	-0.579885	0.694791	-0.834618	0.403933	0.747925	No
Streptomyces.verrucosisporus	2.50875	0.661303	0.814286	0.812126	0.416719	0.752299	No
Luteimicrobium.album...2	2.50056	0.596248	0.9422	0.632825	0.526848	0.792272	No
Asticcacaulis.biprosthecium...2	2.47934	-0.493129	1.05356	-0.468061	0.639741	0.872415	No
Paenibacillus.chitinolyticus...2	2.47305	-0.0796082	0.770737	-0.103288	0.917734	0.978782	No
Streptomyces.hebeiensis...3	2.43553	-1.05535	0.761922	-1.38511	0.166019	0.51108	No
Sphingomonas.wittichii...3	2.43262	-1.64624	0.995131	-1.65429	0.0980676	0.397874	No
Paenibacillus.arcticus	2.41305	2.24196	1.44919	1.54705	0.121852	0.426183	No
Bryocella.elongata	2.39	0.141371	0.838392	0.168621	0.866095	0.950317	No
Edaphobacter.modestus...3	2.38889	-0.686112	0.782026	-0.877353	0.380295	0.736241	No
Terriglobus.saanensis	2.37407	-0.661185	0.736717	-0.897475	0.369466	0.732739	No
Micropepsis.pineolensis	2.36786	-0.892242	0.944399	-0.944772	0.344775	0.695512	No
Streptacidiphilus.carbonis...2	2.35523	-1.15763	0.948916	-1.21995	0.222484	0.574413	No
Phenylobacterium.immobile	2.34556	3.44329	1.92925	1.78478	0.0742962	0.350237	No
Lacunisphaera.parvula	2.33062	3.05875	2.40002	1.27447	0.202497	0.550854	No
Streptomyces.alni	2.31796	0.707598	0.975002	0.72574	0.467998	0.777813	No
Pandoraea.apista...2	2.30491	2.96804	1.39919	2.12125	0.0339004	0.213002	No
Niastella.vici	2.30235	-0.365088	1.14897	-0.317752	0.750673	0.912634	No
Mucilaginibacter.ximonensis	2.29866	0.0267356	0.854961	0.0312712	0.975053	0.994565	No
Corticibacterium.populi	2.28712	-0.641	0.993817	-0.644987	0.518935	0.789062	No
Mycobacterium.cookii...9	2.28414	-0.784702	0.764453	-1.02649	0.304661	0.657476	No
Oxalicibacterium.flavum	2.26152	0.38375	0.925311	0.414725	0.678343	0.885843	No
Aquabacterium.parvum	2.25391	0.0743088	1.49668	0.0496489	0.960402	0.993188	No
Castellaniella.denitrificans	2.25022	0.396198	1.03893	0.381351	0.702943	0.892826	No
Dyella.humi...2	2.241	0.977482	1.25986	0.775866	0.437828	0.77136	No
Brevundimonas.albigilva...4	2.24074	0.675082	1.05806	0.638039	0.523448	0.789062	No
Streptacidiphilus.torunensis...2	2.22631	-1.08586	0.71874	-1.51078	0.130844	0.44879	No
Arthrobacter.ginkgonis...2	2.22529	2.01668	1.38303	1.45817	0.144794	0.480392	No
Leifsonia.shinshuensis...4	2.22519	0.373748	0.848209	0.440632	0.659479	0.882455	No
Nocardioides.baekrokdamisoli...2	2.22227	0.711251	1.214	0.585874	0.55796	0.816184	No
Porphyrobacter.algicida...2	2.22139	-1.30068	0.805905	-1.61394	0.10654	0.404757	No
Pseudaminobacter.manganicus	2.22082	0.81444	1.04627	0.77842	0.436321	0.77136	No
Dokdonella.soli	2.21843	-0.0557121	1.08416	-0.0513872	0.959017	0.993188	No
Reyranella.soli	2.21407	0.854377	1.35325	0.631354	0.527809	0.792272	No
Brevundimonas.balnearis...3	2.20915	0.234426	0.975443	0.240328	0.810076	0.935702	No
Edaphobacter.dinghuensis...2	2.20639	-1.58276	0.968577	-1.63411	0.102236	0.404757	No
Byssovorax.cruenta	2.19914	1.95013	1.7306	1.12685	0.259806	0.60869	No
Sphingomonas.formosensis	2.18787	1.36045	1.2112	1.12323	0.261339	0.60869	No
Mycobacterium.branderi	2.18606	0.615396	0.953045	0.645716	0.518463	0.789062	No
Devosia.yakushimensis...3	2.18385	2.28581	1.28323	1.78129	0.0748643	0.350237	No
Streptomyces.baliensis...10	2.14646	0.993432	1.81491	0.547374	0.584122	0.836209	No
Rhodanobacter.ginsengisoli...2	2.14615	-0.179411	1.4058	-0.127622	0.898448	0.966635	No
Racemicystis.persica...2	2.1395	-0.575144	0.94882	-0.606167	0.544404	0.804681	No
Actinomadura.montaniterrae...2	2.13886	2.34859	1.6308	1.44014	0.149828	0.48797	No
Paenibacillus.cavernae	2.13279	-1.455	0.866713	-1.67876	0.0931988	0.396648	No
Caulobacter.fusiformis	2.0946	2.63867	1.78789	1.47586	0.139981	0.468749	No
Nevskia.terrae	2.09223	4.39238	1.66311	2.64106	0.00826461	0.0826461	No
Bosea.minatitlanensis...2	2.07327	1.27258	1.09128	1.16614	0.243559	0.59425	No
Paraburkholderia.solisilvae	2.06052	4.30914	1.63699	2.63235	0.00847957	0.083618	No
Aetherobacter.rufus	2.04745	1.31169	1.59678	0.821456	0.411387	0.75086	No
Emticicia.soli...2	2.04695	0.0172042	1.72067	0.00999854	0.992022	0.997479	No
Acidisoma.sibiricum	2.03271	0.830909	0.996784	0.833591	0.404512	0.747925	No
Caballeronia.terrestris...2	2.02866	2.92399	1.3525	2.16191	0.030625	0.200438	No
Brevundimonas.naejangsanensis...2	2.01377	0.769505	1.02737	0.749003	0.453855	0.777813	No
Mucilaginibacter.angelicae...2	2.01192	0.377538	0.93436	0.404061	0.686168	0.888026	No
Conexibacter.arvalis	2.00021	-0.318064	0.994546	-0.319808	0.749114	0.9123	No
Mucilaginibacter.gynuensis	1.99631	0.960915	1.44468	0.665139	0.505962	0.789062	No
Terrimonas.rhizosphaerae	1.98976	2.41667	2.288	1.05624	0.290861	0.635419	No
Nitrosomonas.oligotropha	1.98043	0.219177	1.825	0.120097	0.904406	0.97145	No
Pseudarthrobacter.polychromogenes...7	1.9789	-1.25747	0.779967	-1.61221	0.106915	0.404757	No
Sphingopyxis.chilensis...4	1.95688	3.94235	1.81018	2.17788	0.0294152	0.197026	No
Acinetobacter.vivianii...10	1.95183	0.488891	1.40084	0.348997	0.727091	0.899364	No
Paraburkholderia.ginsengisoli...2	1.95002	4.46002	1.46302	3.0485	0.00229985	0.0313488	No
Novosphingobium.hassiacum	1.93725	-1.72702	1.0614	-1.62712	0.103712	0.404757	No
Dyella.agri	1.92618	1.91345	1.38024	1.38631	0.165651	0.51108	No
Bradyrhizobium.japonicum...4	1.90917	-0.0900001	0.89057	-0.101059	0.919504	0.978782	No
Brevundimonas.albigilva...3	1.88227	-1.66209	0.899858	-1.84706	0.0647391	0.333078	No
Rhizobium.qilianshanense...3	1.87672	0.195175	1.1136	0.175266	0.860871	0.949658	No
Granulicella.arctica	1.87034	-0.0806535	0.864121	-0.0933359	0.925637	0.981577	No
Mucilaginibacter.soyangensis...2	1.86769	-4.30075	2.1172	-2.03134	0.0422203	0.245695	No
Lacunisphaera.anatis...2	1.85463	1.33463	1.29003	1.03457	0.300869	0.651272	No
Acidipila.dinghuensis...2	1.84853	0.302196	1.02969	0.293481	0.769155	0.922284	No
Porphyrobacter.colymbi...5	1.84747	2.15015	1.74228	1.2341	0.217164	0.564124	No
Caulobacter.flavus...4	1.83187	0.821366	1.46436	0.560903	0.574864	0.829727	No
Acidipila.dinghuensis...4	1.78757	-1.5292	1.20643	-1.26754	0.204961	0.55122	No
Methyloterrigena.soli...2	1.78072	2.58301	1.99554	1.29439	0.19553	0.542522	No
Telmatospirillum.siberiense	1.77629	-0.0777386	0.987851	-0.0786947	0.937275	0.987257	No
Rhodanobacter.umsongensis...3	1.77476	1.26302	1.16341	1.08562	0.277646	0.624054	No
Flavobacterium.kingsejongi	1.7665	-0.710709	1.65468	-0.429515	0.667549	0.884253	No
Nocardia.jiangxiensis	1.75568	-0.909409	1.32108	-0.688381	0.491213	0.786251	No
Paraburkholderia.azotifigens...2	1.75199	4.27719	1.74644	2.44909	0.0143217	0.129982	No
Blastochloris.viridis...3	1.74586	-1.58154	1.03959	-1.52131	0.128182	0.444997	No
Mesorhizobium.silamurunense...2	1.72987	3.13344	1.52135	2.05964	0.0394326	0.23527	No
Reyranella.graminifolii	1.72959	0.260127	1.30397	0.199488	0.841881	0.947283	No
Arthrobacter.silviterrae	1.72945	1.31383	1.74073	0.754759	0.450394	0.777813	No
Nocardioides.kongjuensis	1.72241	3.02168	1.64358	1.83847	0.0659932	0.335781	No
Nocardioides.cavernae...2	1.72032	0.527727	0.902408	0.584798	0.558683	0.816184	No
Zavarzinella.formosa	1.70276	3.84786	2.16512	1.7772	0.0755352	0.350237	No
Paraburkholderia.metrosideri	1.68297	4.29853	1.41246	3.04328	0.00234012	0.0313488	No
Mesorhizobium.mediterraneum...5	1.68122	-4.1593	2.34382	-1.77458	0.075967	0.350237	No
Brevundimonas.bullata...2	1.67144	0.44321	1.41068	0.314181	0.753383	0.912802	No
Pseudonocardia.chloroethenivorans...2	1.66318	-0.257169	0.975489	-0.263631	0.792064	0.927428	No
Massilia.kyonggiensis	1.65854	1.55852	2.56952	0.606543	0.544154	0.804681	No
Paraburkholderia.sacchari	1.65245	3.09111	1.4766	2.09339	0.0363144	0.224202	No
Pararobbsia.alpina	1.64872	0.0283504	1.06039	0.0267359	0.97867	0.994565	No
Mucilaginibacter.pineti	1.63755	-0.210603	1.11305	-0.189212	0.849926	0.949658	No
Panacagrimonas.perspica	1.63053	0.390827	1.3548	0.288476	0.772982	0.922284	No
Bacillus.nealsonii	1.62766	0.84519	1.20274	0.702718	0.482231	0.777813	No
Ramlibacter.monticola	1.62657	2.07612	1.65803	1.25216	0.210513	0.557703	No
Phenylobacterium.deserti	1.6236	-0.806723	0.996843	-0.809278	0.418355	0.752299	No
Methylosinus.trichosporium...3	1.62096	1.23701	1.20953	1.02272	0.306441	0.658889	No
Rhizobium.mayense...10	1.59258	-2.9604	1.53554	-1.92792	0.0538656	0.288871	No
Ancylobacter.pratisalsi	1.58075	-0.436758	1.06841	-0.408792	0.682693	0.888026	No
Actinospica.durhamensis	1.57512	-0.290106	1.13349	-0.25594	0.797997	0.928816	No
Nocardioides.iriomotensis	1.55744	-2.17871	1.35713	-1.60538	0.10841	0.404757	No
Gryllotalpicola.daejeonensis	1.55141	1.35002	1.12646	1.19846	0.230737	0.580302	No
Altererythrobacter.rigui...2	1.55093	-1.54495	1.39645	-1.10634	0.268579	0.617124	No
Burkholderia.humi..Srinivasan.et.al..2013...2	1.54519	0.720232	1.11736	0.644581	0.519199	0.789062	No
Terrimonas.aquatica	1.54105	1.11639	1.51543	0.736684	0.461314	0.777813	No
Legionella.taurinensis	1.53566	3.77144	1.54216	2.44556	0.0144628	0.129982	No
Pseudomonas.entomophila...3	1.53519	3.78673	2.4911	1.5201	0.128485	0.444997	No
Rhizobium.giardinii	1.53351	1.11271	1.58666	0.701292	0.483121	0.777813	No
Devosia.enhydra...2	1.52565	-0.262079	1.09582	-0.239164	0.810979	0.935702	No
Chondromyces.apiculatus	1.51523	3.75635	2.00518	1.87333	0.0610235	0.316253	No
Castellaniella.hirudinis...2	1.50811	3.58755	1.53677	2.33448	0.0195708	0.161573	No
Lysinimonas.soli	1.50125	0.866508	1.02357	0.846552	0.397245	0.740465	No
Caenimonas.terrae	1.4977	0	4.17995	0	1	1	No
Mucilaginibacter.mallensis	1.4816	3.45101	1.74557	1.97702	0.0480398	0.266471	No
Acinetobacter.johnsonii...10	1.48131	0.0182382	1.43849	0.0126787	0.989884	0.997479	No
Frankia.discariae...2	1.47689	-0.622625	1.02425	-0.607885	0.543264	0.804681	No
Paraburkholderia.caledonica...2	1.47565	3.65499	1.6708	2.18756	0.0287014	0.194076	No
Asticcacaulis.benevestitus...2	1.47144	0.830501	2.68928	0.308819	0.757459	0.916177	No
Arthrobacter.stackebrandtii	1.46762	-0.486747	1.54188	-0.315685	0.752242	0.912802	No
Devosia.insulae...2	1.46247	0.552678	1.0566	0.523074	0.600922	0.848221	No
Racemicystis.persica	1.44417	-0.50967	1.2901	-0.395063	0.692796	0.889485	No
Caballeronia.sordidicola	1.42078	3.70361	1.84451	2.00791	0.0446527	0.249633	No
Homoserinibacter.gongjuensis	1.41567	-0.095619	1.28453	-0.0744389	0.940661	0.987972	No
Mucilaginibacter.polysacchareus	1.39676	-0.0330878	0.961354	-0.0344179	0.972544	0.994565	No
Cryobacterium.mesophilum	1.39145	-0.200111	1.12088	-0.178531	0.858306	0.949658	No
Flavobacterium.fryxellicola...2	1.38424	1.00494	1.42797	0.703756	0.481585	0.777813	No
Sphingobium.fuliginis...3	1.38368	2.01589	1.48779	1.35496	0.175432	0.523604	No
Dyella.jiangningensis...2	1.38193	0.995136	1.41801	0.701782	0.482815	0.777813	No
Terrimonas.pekingensis	1.37568	-1.57714	1.40095	-1.12577	0.260263	0.60869	No
Sphingomonas.pituitosa...4	1.372	0.370739	1.0906	0.339942	0.7339	0.900834	No
Legionella.steigerwaltii	1.36758	1.90776	1.36614	1.39646	0.162576	0.509781	No
Mycobacterium.haemophilum...2	1.3673	-1.20064	0.870421	-1.37938	0.167776	0.511549	No
Acidicapsa.acidiphila	1.36276	2.77553	1.41669	1.95916	0.0500935	0.273588	No
Massilia.pinisoli	1.35728	3.74324	2.46993	1.51553	0.129639	0.446815	No
Roseomonas.fluminis	1.34956	-0.237269	1.07969	-0.219756	0.826061	0.939909	No
Rhodanobacter.humi...3	1.33578	1.16862	1.33194	0.877382	0.380279	0.736241	No
Paenarthrobacter.ureafaciens	1.33277	1.9786	2.28618	0.865461	0.386786	0.736241	No
Dokdonella.ginsengisoli	1.33056	-1.10402	1.13426	-0.973337	0.330386	0.681721	No
Granulicella.acidiphila...3	1.32808	-0.872744	1.14237	-0.763978	0.444881	0.776082	No
Luteimonas.vadosa	1.32455	0.645527	1.40872	0.458237	0.646782	0.876365	No
Paraburkholderia.xenovorans...4	1.31873	2.46333	1.48409	1.65982	0.0969502	0.397874	No
Paraburkholderia.pallidirosea	1.31503	2.27916	1.51901	1.50043	0.133504	0.45137	No
Acidicaldus.organivorans...2	1.29004	-0.719369	1.16309	-0.618496	0.536248	0.799866	No
Methyloferula.stellata	1.28832	0.220375	1.14365	0.192694	0.847199	0.949658	No
Brevundimonas.olei	1.28821	0.86037	1.72607	0.498456	0.618163	0.86332	No
Rhodoplanes.piscinae...2	1.28526	-1.33109	1.12876	-1.17925	0.238301	0.58425	No
Luteolibacter.gellanilyticus	1.27914	0.320592	2.27158	0.141132	0.887766	0.960962	No
Caballeronia.catudaia...2	1.27069	1.07943	1.92496	0.560753	0.574966	0.829727	No
Mucilaginibacter.polysacchareus...2	1.26998	1.12253	1.29384	0.867591	0.385618	0.736241	No
Herminiimonas.fonticola	1.2591	2.8935	1.99737	1.44865	0.147434	0.484622	No
Jatrophihabitans.endophyticus...2	1.25792	-0.540254	1.48576	-0.363621	0.716141	0.89543	No
Nitrospirillum.amazonense...2	1.24706	0.483814	1.26238	0.383256	0.70153	0.892826	No
Actinomadura.cremea	1.22518	-2.02915	1.2636	-1.60586	0.108306	0.404757	No
Rhodanobacter.glycinis...2	1.21867	1.38408	1.41625	0.977285	0.328428	0.679836	No
Arthrobacter.bambusae	1.21741	3.93438	2.32409	1.69287	0.0904811	0.396553	No
Nocardioides.daecheongensis	1.20011	0.0668588	1.46439	0.0456565	0.963584	0.993188	No
Nocardioides.tritolerans	1.19379	1.12247	1.73802	0.64583	0.51839	0.789062	No
Rudaibacter.terrae...6	1.19206	0.536256	1.56218	0.343275	0.731392	0.900834	No
Altererythrobacter.soli...4	1.1841	-1.31035	1.32301	-0.99043	0.321964	0.677266	No
Pseudarthrobacter.sulfonivorans...4	1.17961	0.479708	1.1904	0.402981	0.686962	0.888026	No
Paraburkholderia.hiiakae	1.1781	2.54482	1.86531	1.36428	0.172478	0.522343	No
Prosthecobacter.vanneervenii...2	1.17614	-1.84187	1.66948	-1.10326	0.269916	0.618195	No
Limnohabitans.parvus	1.17139	0.860368	2.06337	0.416972	0.676699	0.885843	No
Pelomonas.saccharophila	1.16848	1.46106	2.40547	0.607391	0.543591	0.804681	No
Sphingomonas.hengshuiensis...7	1.16744	0.521163	2.47939	0.210198	0.833513	0.944951	No
Roseomonas.riguiloci...2	1.16348	-0.595832	1.37035	-0.434803	0.663705	0.882455	No
Phenylobacterium.aquaticum	1.15563	-1.19675	1.47825	-0.809576	0.418184	0.752299	No
Niabella.terrae	1.15488	0.30913	1.23355	0.250602	0.802122	0.930566	No
Granulicella.pectinivorans	1.15185	0.95567	1.28976	0.740967	0.458713	0.777813	No
Deinococcus.yunweiensis	1.14996	-2.81088	1.49563	-1.87939	0.0601915	0.314235	No
Caballeronia.humi	1.13587	0.544019	1.52556	0.356603	0.721389	0.89543	No
Phaselicystis.flava	1.13328	1.72729	2.85477	0.605054	0.545143	0.804681	No
Paracoccus.carotinifaciens...3	1.13083	-1.10839	1.71666	-0.645669	0.518494	0.789062	No
Reyranella.aquatilis	1.12949	0.539773	1.82483	0.295794	0.767388	0.922284	No
Pseudomonas.indoloxydans...4	1.11532	3.31666	2.49716	1.32818	0.18412	0.527835	No
Streptomyces.lacrimifluminis...7	1.11381	-5.5445	4.76998	-1.16238	#N/A	#N/A	No
Pedomicrobium.manganicum...3	1.11302	0.221725	1.73931	0.127478	0.898562	0.966635	No
Afipia.clevelandensis...5	1.11116	2.32301	1.80763	1.28511	0.198753	0.545081	No
Gryllotalpicola.soli...2	1.11078	0.738487	1.18867	0.621271	0.534421	0.798819	No
Rhodanobacter.thiooxydans	1.10914	-0.643895	1.46902	-0.438315	0.661158	0.882455	No
Frankia.discariae...5	1.10706	-0.506215	1.03969	-0.48689	0.626337	0.863493	No
Azospirillum.fermentarium...2	1.09906	0.214335	1.52018	0.140993	0.887875	0.960962	No
Chryseobacterium.ginsenosidimutans...2	1.09353	0.223281	2.12171	0.105236	0.916188	0.978782	No
Nakamurella.flavida...2	1.09086	0.581584	1.53503	0.378874	0.704781	0.893562	No
Mucilaginibacter.ginsenosidivorax...2	1.09001	0.839504	1.42996	0.587083	0.557148	0.816184	No
Pseudomonas.entomophila...4	1.08718	3.24683	2.40696	1.34893	0.177358	0.525889	No
Nocardioides.hwasunensis	1.08492	1.69169	1.36917	1.23556	0.216622	0.564124	No
Sphingobium.yanoikuyae	1.07705	3.11872	3.79096	0.822673	0.410694	0.75086	No
Parachlamydia.acanthamoebae	1.07647	-1.30001	1.49425	-0.870009	0.384296	0.736241	No
Lactobacillus.murinus...3	1.07325	-0.952794	1.49094	-0.639057	0.522786	0.789062	No
Reyranella.terrae	1.07293	1.66501	1.96484	0.847402	0.396771	0.740465	No
Rhodanobacter.aciditrophus...2	1.05574	-0.70342	1.24794	-0.563667	0.572981	0.829727	No
Caenimicrobium.hargitense	1.04991	2.56391	1.81301	1.41417	0.157312	0.503114	No
Phenylobacterium.panacis	1.04218	2.61779	1.56907	1.66837	0.0952425	0.396648	No
Prosthecobacter.algae	1.04126	2.00959	2.08128	0.96555	0.334269	0.682496	No
Mucilaginibacter.puniceus...2	1.03742	0	3.83584	0	1	1	No
Vicingus.serpentipes...10	1.03688	1.98973	2.06179	0.965051	0.334519	0.682496	No
Fulvimonas.soli	1.03518	0.16374	1.23253	0.132849	0.894313	0.966457	No
Tundrisphaera.lichenicola	1.03245	0.980387	1.52677	0.642132	0.520788	0.789062	No
Legionella.fairfieldensis	1.02894	0.827959	1.59497	0.519107	0.603686	0.850431	No
Mycolicibacterium.sphagni	1.02886	-0.815865	1.15345	-0.707328	0.479363	0.777813	No
Noviherbaspirillum.soli	1.02788	0.99786	1.41755	0.703934	0.481474	0.777813	No
Devosia.yakushimensis...2	1.02723	-0.271647	1.35341	-0.200713	0.840923	0.947283	No
Roseateles.aquatilis	1.02599	1.16544	1.64537	0.708312	0.478752	0.777813	No
Flavisolibacter.ginsenosidimutans	1.02567	-1.07316	1.62841	-0.659025	0.50988	0.789062	No
Mucilaginibacter.psychrotolerans...2	1.0229	1.76264	1.65125	1.06745	0.285767	0.634313	No
Ramlibacter.ginsenosidimutans	1.01625	-0.992057	1.47238	-0.673779	0.500452	0.789062	No
Methyloterrigena.soli	1.01617	2.19881	2.59793	0.846367	0.397348	0.740465	No
Actinocorallia.aurea...2	0.997719	-0.620829	1.11958	-0.554517	0.579225	0.834178	No
Aquicella.siphonis	0.997515	1.20654	1.68681	0.715276	0.474439	0.777813	No
Paraburkholderia.metalliresistens	0.991199	2.86216	2.1267	1.34583	0.178359	0.525889	No
Mucilaginibacter.rubeus	0.988371	-1.23317	1.42343	-0.866334	0.386307	0.736241	No
Pseudomonas.aeruginosa...2	0.988272	1.92622	2.05842	0.935777	0.349388	0.70075	No
Rhodanobacter.denitrificans	0.986792	-0.943789	1.44267	-0.654195	0.512986	0.789062	No
Luteolibacter.flavescens	0.984161	-0.354697	1.48984	-0.238078	0.811821	0.935702	No
Acidomonas.methanolica	0.979921	0.57713	1.37058	0.421083	0.673694	0.885843	No
Sphingopyxis.soli...2	0.972064	-1.19112	2.44017	-0.48813	0.625458	0.863493	No
Altererythrobacter.aerius	0.970867	-0.0275135	1.57757	-0.0174404	0.986085	0.995904	No
Ensifer.adhaerens...3	0.962478	-0.353502	1.0586	-0.333933	0.73843	0.900834	No
Zhizhongheella.caldifontis	0.961614	2.90928	2.30959	1.25965	0.207794	0.55656	No
Alkanibacter.difficilis	0.959867	1.90945	1.95043	0.978988	0.327586	0.679836	No
Streptomyces.candidus	0.958293	-0.348056	1.40284	-0.248108	0.804051	0.931282	No
Altererythrobacter.aurantiacus...2	0.957326	-0.90058	1.37849	-0.653307	0.513558	0.789062	No
Thermomonas.brevis	0.955582	-0.835872	1.67451	-0.499173	0.617657	0.86332	No
Sphingomonas.aquatilis...5	0.951336	-2.07	1.61107	-1.28487	0.198839	0.545081	No
Pseudomonas.mediterranea...3	0.949673	3.23508	3.04576	1.06216	0.288163	0.635391	No
Paraburkholderia.unamae...2	0.94207	1.22395	1.44115	0.849285	0.395723	0.740465	No
Sphingomonas.mali...7	0.939862	-2.23576	2.24766	-0.994706	0.319879	0.677266	No
Caballeronia.arationis...2	0.932049	2.12967	1.52818	1.3936	0.163438	0.509781	No
Edaphobacter.lichenicola...2	0.924252	2.49175	1.50912	1.65113	0.0987125	0.398215	No
Sphingopyxis.macrogoltabida	0.923016	1.06408	1.46019	0.728728	0.466168	0.777813	No
Pandoraea.thiooxydans	0.918499	-0.758254	1.12085	-0.676501	0.498723	0.789062	No
Sphaerotilus.montanus...2	0.918117	3.46021	2.76202	1.25278	0.210285	0.557703	No
Nevskia.soli	0.916747	-2.0082	2.34172	-0.857576	0.391126	0.740465	No
Myxococcus.virescens...2	0.915852	-1.77734	1.56716	-1.13411	0.256748	0.60869	No
Frateuria.terrea...2	0.913741	2.61131	1.61184	1.62008	0.105214	0.404757	No
Pseudonocardia.spinosispora...2	0.9106	-0.328319	1.42695	-0.230084	0.818026	#N/A	No
Nocardioides.dilutus	0.90382	0.217426	1.64324	0.132316	0.894735	#N/A	No
Nocardioides.hungaricus...2	0.901438	-0.395332	1.30283	-0.303441	0.761554	#N/A	No
Methylophilus.rhizosphaerae	0.900813	-1.46958	1.89515	-0.775443	0.438078	#N/A	No
Massilia.brevitalea	0.895578	-2.49807	1.96066	-1.2741	0.202628	#N/A	No
Paraburkholderia.silvatlantica...3	0.895557	3.32277	1.65148	2.01199	0.0442205	#N/A	No
Cellulomonas.phragmiteti...4	0.895223	-0.707517	1.44708	-0.488928	0.624893	#N/A	No
Sphingobium.herbicidovorans	0.894404	-2.68764	2.25226	-1.19331	0.232749	#N/A	No
Rhodoplanes.roseus	0.878101	0.51055	1.55755	0.32779	0.743071	#N/A	No
Pseudomonas.balearica	0.875167	2.33564	4.27746	0.546034	0.585043	#N/A	No
Ferruginibacter.profundus	0.874361	-0.526744	2.4391	-0.215958	0.82902	#N/A	No
Luteolibacter.arcticus	0.867509	0.485972	1.71958	0.282611	0.777475	#N/A	No
Novosphingobium.ginsenosidimutans	0.864966	1.47721	1.84983	0.798568	0.424541	#N/A	No
Rhodanobacter.fulvus...3	0.864478	1.35773	1.51681	0.895122	0.370722	#N/A	No
Nocardioides.luteus	0.860607	0.522684	1.23241	0.424116	0.671481	#N/A	No
Rickettsia.bellii...2	0.858906	-2.7961	2.00078	-1.39751	0.162262	#N/A	No
Sphingomonas.oligophenolica...3	0.85866	2.89107	1.78221	1.62218	0.104764	#N/A	No
Rhodoferax.antarcticus...6	0.854674	-0.662618	1.45046	-0.456833	0.647791	#N/A	No
Agreia.pratensis	0.846606	0.39891	1.41974	0.280975	0.77873	#N/A	No
Angustibacter.aerolatus	0.840585	-1.90449	1.15284	-1.652	0.0985351	#N/A	No
Afipia.massiliensis	0.830469	0.217172	1.68729	0.12871	0.897587	#N/A	No
Azohydromonas.riparia	0.824235	1.47246	2.4157	0.609538	0.542168	#N/A	No
Pseudonocardia.seranimata...2	0.822394	-2.82423	1.40741	-2.00669	0.0447824	#N/A	No
Amnibacterium.kyonggiense...2	0.811951	-1.77992	1.67023	-1.06567	0.286571	#N/A	No
Acidipila.dinghuensis...3	0.80883	1.50439	1.74178	0.863708	0.387749	#N/A	No
Acidicapsa.ligni	0.804974	-1.23155	1.46186	-0.842454	0.399534	#N/A	No
Burkholderia.humi..Srinivasan.et.al..2013...3	0.804972	3.28937	1.70678	1.92724	0.0539494	#N/A	No
Variovorax.humicola...3	0.796802	2.91111	2.38403	1.22109	0.222053	#N/A	No
Salinibacterium.amurskyense...2	0.79588	1.1228	1.77887	0.631185	0.527919	#N/A	No
Bosea.robiniae...2	0.790571	2.51899	1.71654	1.46748	0.142245	#N/A	No
Sideroxydans.lithotrophicus	0.779875	-1.0632	3.18382	-0.333937	0.738427	#N/A	No
Blastococcus.jejuensis	0.77855	-0.690423	1.31234	-0.526102	0.598817	#N/A	No
Acidovorax.facilis...2	0.777397	2.62874	2.40586	1.09264	0.27455	#N/A	No
Mycobacterium.intracellulare...7	0.773814	1.76742	1.70316	1.03773	0.299396	#N/A	No
Rhodanobacter.denitrificans...3	0.771889	-0.525657	1.40237	-0.374836	0.707783	#N/A	No
Massilia.pinisoli...2	0.766093	0	4.90408	0	1	#N/A	No
Sediminibacterium.salmoneum	0.765308	1.47406	1.73371	0.850236	0.395194	#N/A	No
Rhodopseudomonas.palustris...2	0.764578	1.53782	1.59422	0.964622	0.334734	#N/A	No
Flexivirga.oryzae	0.763595	-0.312285	1.52071	-0.205355	0.837295	#N/A	No
Paraburkholderia.xenovorans...5	0.759044	1.89397	1.81815	1.0417	0.29755	#N/A	No
Streptomyces.cocklensis	0.75605	-1.96329	1.68646	-1.16415	0.244364	#N/A	No
Shinella.daejeonensis	0.755531	1.33969	1.77499	0.754762	0.450392	#N/A	No
Frankia.saprophytica	0.753477	-1.80517	1.46629	-1.23111	0.21828	#N/A	No
Burkholderia.lata...3	0.753028	2.92368	2.0143	1.45146	0.146651	#N/A	No
Blastococcus.jejuensis...2	0.751563	-0.00101966	1.51152	-0.000674592	0.999462	#N/A	No
Methylocystis.echinoides...3	0.748541	-1.139	1.44613	-0.787619	0.43092	#N/A	No
Mycolicibacterium.diernhoferi...4	0.743097	-0.38261	1.74193	-0.219646	0.826146	#N/A	No
Gemmata.obscuriglobus	0.74238	0.756755	2.41609	0.313215	0.754117	#N/A	No
Noviherbaspirillum.suwonense	0.741841	-3.32415	1.71707	-1.93594	0.052875	#N/A	No
Burkholderia.glumae...2	0.740561	3.26601	2.38244	1.37087	0.170417	#N/A	No
Paraburkholderia.aromaticivorans...5	0.7381	2.03161	1.85648	1.09434	0.273808	#N/A	No
Devosia.neptuniae...2	0.737832	2.0167	2.63178	0.766286	0.443506	#N/A	No
Actinomadura.bangladeshensis...2	0.736568	-0.88858	1.52488	-0.58272	0.560082	#N/A	No
Cellulomonas.oligotrophica	0.73573	0.16343	1.39575	0.117091	0.906788	#N/A	No
Methylocapsa.aurea	0.732774	0.216865	1.79276	0.120967	0.903717	#N/A	No
Novosphingobium.arabidopsis...2	0.726952	-1.94889	1.27792	-1.52505	0.127247	#N/A	No
Rhizobacter.profundi	0.726554	1.71544	1.97851	0.867037	0.385922	#N/A	No
Methylocystis.parvus...3	0.724786	1.23139	1.6451	0.748521	0.454146	#N/A	No
Mesorhizobium.delmotii...5	0.717615	-0.422023	1.75477	-0.2405	0.809942	#N/A	No
Shinella.yambaruensis	0.705255	2.12994	1.92146	1.1085	0.267647	#N/A	No
Paraburkholderia.eburnea	0.702597	2.88148	1.68057	1.71458	0.0864216	#N/A	No
Reyranella.massiliensis	0.702452	-0.417035	1.50875	-0.276411	0.782232	#N/A	No
Paraburkholderia.phytofirmans...3	0.696318	2.13444	2.27406	0.938603	0.347934	#N/A	No
Ferruginibacter.lapsinanis	0.692531	0.219188	3.70979	0.0590836	0.952885	#N/A	No
Pseudomonas.guariconensis...3	0.681198	2.66033	2.08739	1.27447	0.202496	#N/A	No
Mesorhizobium.amorphae...4	0.678328	-0.61197	1.36038	-0.449853	0.652817	#N/A	No
Nocardioides.kandeliae	0.676904	-0.836811	1.46126	-0.572664	0.566872	#N/A	No
Massilia.agilis...2	0.676641	2.24738	2.1464	1.04705	0.295078	#N/A	No
Brevundimonas.aveniformis	0.673737	0.219176	2.0428	0.107292	0.914557	#N/A	No
Burkholderia.anthina	0.669267	2.87763	2.61764	1.09933	0.271626	#N/A	No
Devosia.lucknowensis	0.666029	-1.57286	2.34994	-0.669318	0.503292	#N/A	No
Paraburkholderia.acidipaludis	0.66281	2.39342	2.30384	1.03889	0.298858	#N/A	No
Mycobacterium.botniense	0.660866	-0.904119	1.5252	-0.592789	0.553323	#N/A	No
Actinoallomurus.purpureus	0.659008	-0.45919	1.99702	-0.229938	0.81814	#N/A	No
Chitinophaga.arvensicola	0.656956	0.787985	1.91351	0.411801	0.680485	#N/A	No
Streptomyces.yanglinensis...2	0.656607	0.860368	1.74931	0.491832	0.622838	#N/A	No
Azospirillum.doebereinerae	0.654844	1.48977	2.70106	0.55155	0.581257	#N/A	No
Streptomyces.baliensis...3	0.65392	0.53977	1.96029	0.275353	0.783045	#N/A	No
Alicyclobacillus.fodiniaquatilis	0.653029	0.220689	1.61113	0.136978	0.891048	#N/A	No
Massilia.agri	0.651025	-3.09319	1.42901	-2.16456	0.0304211	#N/A	No
Afipia.birgiae	0.650215	-0.320766	1.28919	-0.248812	0.803506	#N/A	No
Clostridium.bowmanii...2	0.648673	1.17439	1.81437	0.647272	0.517456	#N/A	No
Ramlibacter.solisilvae	0.636672	2.39966	2.23938	1.07158	0.28391	#N/A	No
Agromyces.fucosus	0.635429	2.33795	1.87171	1.2491	0.21163	#N/A	No
Sinorhizobium.saheli...3	0.630844	-0.00029531	2.10253	-0.000140454	0.999888	#N/A	No
Rhodomicrobium.vannielii	0.626319	1.46518	1.86558	0.785377	0.432233	#N/A	No
Nocardia.nova...2	0.62169	-1.45134	1.74313	-0.832605	0.405067	#N/A	No
Dyella.koreensis...2	0.621024	2.63068	2.89597	0.908393	0.363671	#N/A	No
Roseiarcus.fermentans...2	0.61677	2.31437	2.02049	1.14545	0.252023	#N/A	No
Pseudolysinimonas.kribbensis...3	0.613676	-1.6835	1.85119	-0.909415	0.363131	#N/A	No
Noviherbaspirillum.denitrificans	0.612636	-1.62646	3.22936	-0.503647	0.614509	#N/A	No
Gluconobacter.oxydans...2	0.611875	0.973917	1.62344	0.599908	0.548568	#N/A	No
Asanoa.endophytica...4	0.611714	-1.8371	1.68507	-1.09022	0.275615	#N/A	No
Novosphingobium.aquaticum..Singh.et.al..2015	0.609898	0.219178	2.56749	0.0853667	0.93197	#N/A	No
Phenylobacterium.conjunctum	0.607604	1.92291	1.85375	1.03731	0.299592	#N/A	No
Pseudoxanthomonas.sangjuensis	0.606952	0	1.88159	0	1	#N/A	No
Nocardioides.litoris...2	0.606333	1.73602	2.49355	0.696206	0.4863	#N/A	No
Devosia.mishustinii...2	0.602377	1.46494	1.89795	0.771853	0.440202	#N/A	No
Pseudoxanthomonas.japonensis	0.602047	1.72717	2.0679	0.83523	0.403588	#N/A	No
Niabella.tibetensis	0.601507	1.58255	2.72044	0.581727	0.560751	#N/A	No
Flavobacterium.caeni...2	0.600933	1.17306	2.01809	0.581273	0.561056	#N/A	No
Paraburkholderia.rhizoxinica	0.598363	2.97275	2.56754	1.15782	0.246938	#N/A	No
Nordella.oligomobilis	0.596339	0	3.54252	0	1	#N/A	No
Mesorhizobium.qingshengii...4	0.5958	1.18354	1.8839	0.628242	0.529845	#N/A	No
Ohtaekwangia.koreensis	0.59434	0	3.23302	0	1	#N/A	No
Noviherbaspirillum.aurantiacum	0.593618	-1.70868	1.43916	-1.18727	0.235119	#N/A	No
Agrobacterium.fabrum	0.593151	2.69451	4.19422	0.642434	0.520592	#N/A	No
Allobranchiibius.huperziae	0.592928	1.01444	2.3933	0.423869	0.671662	#N/A	No
Mucilaginibacter.psychrotolerans...8	0.592825	-1.08564	2.30275	-0.471454	0.637317	#N/A	No
Niastella.populi	0.590202	-1.23914	1.91773	-0.646149	0.518183	#N/A	No
Pandoraea.pnomenusa...2	0.5889	2.72488	2.93412	0.928685	0.353052	#N/A	No
Stella.vacuolata	0.583779	-2.59868	1.69181	-1.53604	0.12453	#N/A	No
Burkholderia.pseudomultivorans...3	0.582562	1.64729	1.63366	1.00834	0.313289	#N/A	No
Nocardioides.hungaricus	0.582464	0.839605	1.64793	0.509491	0.610408	#N/A	No
Flavobacterium.cheonhonense	0.580895	2.7885	4.28477	0.650794	0.51518	#N/A	No
Nocardia.cerradoensis...4	0.579739	-1.80191	1.68991	-1.06628	0.286297	#N/A	No
Mucilaginibacter.auburnensis	0.576241	0	4.90408	0	1	#N/A	No
Bacillus.circulans...2	0.568761	-2.37983	1.65623	-1.4369	0.150747	#N/A	No
Silvibacterium.bohemicum...3	0.568412	-0.249687	1.56279	-0.15977	0.873062	#N/A	No
Shinella.granuli...2	0.567973	-3.96365	3.05831	-1.29603	0.194967	#N/A	No
Rhodococcus.sovatensis...5	0.558337	2.80138	3.45493	0.810835	0.417461	#N/A	No
Pseudomonas.japonica	0.5578	1.91777	3.6367	0.527338	0.597959	#N/A	No
Occallatibacter.riparius...2	0.556739	0.225303	1.78187	0.126442	0.899382	#N/A	No
Sphingobium.chungbukense	0.554731	1.45055	2.29564	0.631875	0.527469	#N/A	No
Sphingopyxis.ginsengisoli	0.554404	-1.87181	1.99338	-0.939012	0.347725	#N/A	No
Mesorhizobium.helmanticense...7	0.551395	0.33918	1.73423	0.195579	0.84494	#N/A	No
Bradyrhizobium.lupini...5	0.545988	-1.95085	1.74185	-1.11999	0.26272	#N/A	No
Mycolicibacterium.montmartrense...10	0.545482	-1.0379	1.76271	-0.588807	0.555991	#N/A	No
Novosphingobium.lentum...2	0.543437	0.860368	2.24678	0.382934	0.701769	#N/A	No
Altererythrobacter.troitsensis...2	0.541701	-2.45	1.72648	-1.41907	0.15588	#N/A	No
Angustibacter.speluncae...5	0.5362	-0.0421988	1.7483	-0.024137	0.980743	#N/A	No
Mycobacterium.alsense...6	0.533797	-1.95268	1.71016	-1.14181	0.253532	#N/A	No
Streptomyces.clavuligerus...2	0.533696	-0.211763	1.83161	-0.115615	0.907957	#N/A	No
Paraburkholderia.hiiakae...3	0.529151	2.14964	2.23895	0.960108	0.337001	#N/A	No
Streptococcus.danieliae	0.527719	1.18405	2.07668	0.570164	0.568566	#N/A	No
Granulicella.sapmiensis	0.525531	-0.422022	1.99945	-0.211069	0.832834	#N/A	No
Actinomadura.geliboluensis...2	0.523745	-1.56289	1.88279	-0.830093	0.406486	#N/A	No
Acidipila.rosea...2	0.523505	-0.716474	1.78304	-0.401828	0.687811	#N/A	No
Mucilaginibacter.frigoritolerans...2	0.521572	0.233078	1.57134	0.148331	0.882082	#N/A	No
Flavitalea.antarctica...2	0.520507	-1.0852	1.58613	-0.68418	0.493862	#N/A	No
Sphingopyxis.macrogoltabida...4	0.516205	1.18334	2.91796	0.405537	0.685083	#N/A	No
Paraburkholderia.caffeinilytica...4	0.515463	2.01077	2.27595	0.883485	0.376975	#N/A	No
Chitinophaga.jiangningensis	0.515047	1.91075	1.95174	0.978997	0.327581	#N/A	No
Caballeronia.choica	0.51367	1.46503	2.05692	0.712242	0.476315	#N/A	No
Burkholderia.catarinensis...2	0.513417	2.69834	1.94086	1.39028	0.164445	#N/A	No
Mesobacillus.campisalis	0.510945	-1.69442	1.55153	-1.09209	0.274791	#N/A	No
Dyella.japonica	0.496884	0.860367	2.2909	0.375558	0.707245	#N/A	No
Mycobacterium.celatum	0.494593	-0.742617	2.14984	-0.345428	0.729772	#N/A	No
Paraburkholderia.kirstenboschensis	0.493329	2.6713	2.62427	1.01792	0.308716	#N/A	No
Conyzicola.nivalis...4	0.493243	1.6144	1.92828	0.837223	0.402467	#N/A	No
Mucilaginibacter.dorajii	0.48857	-0.101426	1.83129	-0.055385	0.955832	#N/A	No
Actinocrinis.puniceicyclus	0.487594	-0.246158	1.74586	-0.140995	0.887874	#N/A	No
Brevundimonas.canariensis...3	0.485667	-1.39452	2.13765	-0.652363	0.514167	#N/A	No
Dyadobacter.fermentans	0.485126	0.219179	2.6788	0.0818198	0.93479	#N/A	No
Luteimicrobium.subarcticum	0.484769	2.65443	4.14028	0.641124	0.521442	#N/A	No
Solimonas.aquatica	0.483928	0.219185	3.74515	0.058525	0.95333	#N/A	No
Flavobacterium.hauense	0.482448	0	4.90408	0	1	#N/A	No
Mucilaginibacter.phyllosphaerae...2	0.482097	1.45711	1.81381	0.803338	0.421779	#N/A	No
Duganella.zoogloeoides	0.481424	2.50477	3.34289	0.749283	0.453687	#N/A	No
Mycobacterium.alsense...5	0.480781	0.860367	1.80271	0.477262	0.633175	#N/A	No
Solimonas.terrae	0.480565	0.0971007	2.15161	0.0451294	0.964004	#N/A	No
Hyphomicrobium.denitrificans...3	0.479365	-0.270306	1.71979	-0.157173	0.875108	#N/A	No
Chitinophaga.jiangningensis...2	0.474706	1.73826	1.69554	1.0252	0.30527	#N/A	No
Nocardioides.opuntiae...2	0.471567	-0.101424	2.47735	-0.0409403	0.967343	#N/A	No
Paraburkholderia.sabiae	0.467792	2.60623	4.08245	0.638397	0.523215	#N/A	No
Chitinophaga.terrae.Kim.and.Jung.2007...2	0.467294	1.17722	2.56158	0.459567	0.645827	#N/A	No
Streptomyces.turgidiscabies...7	0.467084	-4.29348	4.78298	-0.897657	0.369368	#N/A	No
Rhizorhabdus.dicambivorans...2	0.460588	-0.986999	2.05241	-0.480897	0.63059	#N/A	No
Pseudomonas.putida	0.456559	2.56371	4.0697	0.629952	0.528726	#N/A	No
Pseudolabrys.taiwanensis...2	0.455729	0.544282	1.79301	0.303559	0.761464	#N/A	No
Ideonella.paludis	0.448433	0.219177	2.51873	0.087019	0.930656	#N/A	No
Bacillus.benzoevorans	0.448385	0.860367	1.81769	0.47333	0.635977	#N/A	No
Niastella.koreensis	0.446236	-0.742616	2.1832	-0.340151	0.733743	#N/A	No
Azohydromonas.lata...2	0.445421	-0.101427	2.49099	-0.0407174	0.967521	#N/A	No
Comamonas.phosphati	0.443981	0.952768	2.41288	0.394867	0.692941	#N/A	No
Rhodanobacter.humi...4	0.441843	1.22253	2.06642	0.591618	0.554106	#N/A	No
Sphingomonas.psychrolutea...7	0.440832	0	2.91277	0	1	#N/A	No
Dinghuibacter.silviterrae	0.4407	0.860367	1.92143	0.447775	0.654316	#N/A	No
Zhizhongheella.caldifontis...2	0.439897	0	3.31527	0	1	#N/A	No
Pandoraea.norimbergensis...2	0.438256	0.741907	1.96805	0.376976	0.706192	#N/A	No
Streptomyces.olivicoloratus...10	0.437865	-0.250177	1.87324	-0.133554	0.893756	#N/A	No
Rhizobium.etli...10	0.436965	-1.06318	4.31414	-0.246441	0.80534	#N/A	No
Plantactinospora.endophytica	0.434988	0.216919	1.77567	0.122162	0.902771	#N/A	No
Rhodanobacter.koreensis...3	0.434227	-0.101427	2.22055	-0.0456763	0.963568	#N/A	No
Burkholderia.singularis...10	0.433763	0.949393	2.14172	0.443286	0.657559	#N/A	No
Alicyclobacillus.fastidiosus	0.432303	0.539772	4.90408	0.110066	0.912357	#N/A	No
Flavobacterium.fryxellicola	0.428617	0.522845	1.89581	0.27579	0.78271	#N/A	No
Caballeronia.turbans	0.426175	1.95378	2.12177	0.920825	0.357142	#N/A	No
Pandoraea.norimbergensis	0.422585	0.860367	2.54722	0.337767	0.735539	#N/A	No
Burkholderia.latens	0.421954	1.68787	2.98068	0.566272	0.571209	#N/A	No
Paenarthrobacter.nitroguajacolicus...2	0.420825	1.25017	3.32	0.376557	0.706503	#N/A	No
Pandoraea.oxalativorans...2	0.41803	0.539769	3.00117	0.179853	0.857268	#N/A	No
Nocardioides.szechwanensis...2	0.417005	-1.68529	2.25587	-0.747069	0.455022	#N/A	No
Mesorhizobium.chacoense...2	0.416276	-0.539505	2.20159	-0.245052	0.806416	#N/A	No
Demequina.sediminicola	0.416258	-1.70847	2.01168	-0.849277	0.395727	#N/A	No
Niastella.hibisci...2	0.413993	-0.868345	2.0959	-0.414306	0.67865	#N/A	No
Pseudomonas.knackmussii...6	0.412304	2.22955	2.76661	0.805878	0.420313	#N/A	No
Rhodanobacter.rhizosphaerae	0.412085	-1.20611	1.7528	-0.688101	0.491389	#N/A	No
Azospirillum.soli...4	0.41187	0.539771	2.1657	0.249236	0.803178	#N/A	No
Rhodoblastus.acidophilus	0.41158	0.219175	2.82948	0.0774614	0.938256	#N/A	No
Nocardia.xestospongiae	0.411003	0.53977	3.00738	0.179482	0.857559	#N/A	No
Microbacterium.xylanilyticum...2	0.410922	-1.27087	2.71544	-0.468017	0.639772	#N/A	No
Arthrobacter.ramosus	0.409738	2.42102	3.30542	0.73244	0.4639	#N/A	No
Pseudomonas.plecoglossicida	0.40871	2.41198	4.87954	0.494306	0.62109	#N/A	No
Cupriavidus.taiwanensis	0.405964	1.97973	2.8621	0.691706	0.489122	#N/A	No
Flavobacterium.daemonense	0.404631	1.45952	2.53783	0.575105	0.56522	#N/A	No
Pullulanibacillus.naganoensis...2	0.404298	0	4.28378	0	1	#N/A	No
Marmoricola.scoriae...3	0.4041	1.16043	2.81606	0.412074	0.680285	#N/A	No
Povalibacter.uvarum	0.399176	-3.49058	4.04798	-0.862302	0.388521	#N/A	No
Mesorhizobium.calcicola...10	0.395794	0.219179	2.93598	0.0746527	0.940491	#N/A	No
Nonomuraea.glycinis	0.388986	2.21121	4.88293	0.452844	0.650661	#N/A	No
Streptacidiphilus.torunensis...3	0.385264	-1.66485	3.26571	-0.509795	0.610195	#N/A	No
Williamsia.limnetica...2	0.384663	0.564391	2.48608	0.227021	0.820408	#N/A	No
Cellulomonas.oligotrophica...3	0.38337	0.836799	2.44607	0.342099	0.732276	#N/A	No
Silvibacterium.bohemicum...2	0.382742	1.17813	1.96848	0.598498	0.549508	#N/A	No
Dyella.jiangningensis...3	0.381947	-3.29021	3.06916	-1.07202	0.283709	#N/A	No
Porphyrobacter.sanguineus	0.381934	0.539772	2.44191	0.221045	0.825058	#N/A	No
Burkholderia.thailandensis...10	0.381624	-0.46093	2.85671	-0.16135	0.871818	#N/A	No
Caballeronia.glathei	0.38161	1.96716	2.40517	0.817887	0.413421	#N/A	No
Leclercia.adecarboxylata...5	0.381426	2.31763	4.88107	0.474819	0.634916	#N/A	No
Tumebacillus.permanentifrigoris	0.38142	0.219175	2.48363	0.0882478	0.92968	#N/A	No
Acidisoma.tundrae	0.380897	0.530665	2.12748	0.249434	0.803025	#N/A	No
Devosia.submarina	0.375121	1.51085	2.37391	0.63644	0.524489	#N/A	No
Sphingomonas.haloaromaticamans...2	0.374431	-0.742614	2.86755	-0.258971	0.795657	#N/A	No
Altererythrobacter.soli...3	0.373819	0.860364	2.1714	0.396226	0.691939	#N/A	No
Bradyrhizobium.oligotrophicum...10	0.373572	0.501461	1.90613	0.263077	0.792491	#N/A	No
Flavobacterium.oryzae...2	0.372949	0	2.83096	0	1	#N/A	No
Gryllotalpicola.ginsengisoli	0.370428	1.03486	2.87755	0.359631	0.719123	#N/A	No
Sinomonas.halotolerans	0.369942	-3.46329	4.79246	-0.722655	0.469892	#N/A	No
Schlegelella.aquatica	0.369916	2.26955	4.8819	0.464891	0.64201	#N/A	No
Lactobacillus.reuteri...2	0.36964	-0.422022	2.0532	-0.205544	0.837147	#N/A	No
Methanobacterium.aarhusense	0.36945	-0.42202	2.42814	-0.173804	0.862019	#N/A	No
Burkholderia.vietnamiensis...3	0.368913	2.18544	4.8834	0.447523	0.654497	#N/A	No
Altererythrobacter.salegens...4	0.368801	1.49825	2.48686	0.602469	0.546862	#N/A	No
Nocardioides.marinisabuli	0.368766	0.539768	4.35932	0.123819	0.901458	#N/A	No
Flavisolibacter.metallilatus...2	0.368181	0.860366	2.13345	0.403274	0.686746	#N/A	No
Rhodoferax.saidenbachensis	0.366175	0.860365	2.13372	0.403223	0.686784	#N/A	No
Oleiharenicola.alkalitolerans...2	0.364995	0	2.78014	0	1	#N/A	No
Paraburkholderia.denitrificans...2	0.364591	-0.600279	2.32557	-0.258122	0.796313	#N/A	No
Rhodoferax.antarcticus...5	0.363479	-0.603915	2.09868	-0.287759	0.773531	#N/A	No
Caballeronia.jiangsuensis...2	0.362925	2.12797	1.98271	1.07326	0.283153	#N/A	No
Brevundimonas.kwangchunensis	0.361827	-1.3735	2.28696	-0.600581	0.548119	#N/A	No
Actinomadura.bangladeshensis...3	0.360277	-1.80407	2.38373	-0.756826	0.449154	#N/A	No
Legionella.lytica...3	0.360231	-1.11948	2.44018	-0.458769	0.6464	#N/A	No
Streptomyces.polygonati...2	0.360224	-0.101427	2.86445	-0.035409	0.971754	#N/A	No
Akkermansia.muciniphila...2	0.357041	-0.422011	4.90408	-0.086053	0.931424	#N/A	No
Terriglobus.roseus	0.356785	1.72181	2.87385	0.59913	0.549087	#N/A	No
Plantactinospora.soyae	0.356534	0.860366	2.83315	0.303678	0.761373	#N/A	No
Rhodanobacter.soli...3	0.356394	0.22318	2.09259	0.106653	0.915065	#N/A	No
Flaviaesturariibacter.luteus...3	0.35553	0.525925	2.15933	0.243559	0.807573	#N/A	No
Caballeronia.udeis...2	0.354219	1.75938	2.41419	0.728764	0.466146	#N/A	No
Burkholderia.pseudomultivorans	0.354157	1.91585	2.34265	0.81781	0.413466	#N/A	No
Shinella.fusca...3	0.353092	0.772073	2.40219	0.321404	0.747905	#N/A	No
Burkholderia.humptydooensis...5	0.351267	0.752601	2.07849	0.362091	0.717284	#N/A	No
Streptomyces.ferralitis...3	0.35083	-1.10902	2.80417	-0.395491	0.692481	#N/A	No
Micrococcus.terreus...2	0.348287	2.16681	4.88375	0.443677	0.657276	#N/A	No
Sphingomonas.crusticola	0.34699	-1.15053	2.80191	-0.410624	0.681349	#N/A	No
Sphingoaurantiacus.polygranulatus...2	0.346499	0.53977	2.17415	0.248267	0.803928	#N/A	No
Pseudomonas.protegens	0.34598	0.539769	4.90408	0.110065	0.912358	#N/A	No
Pseudomonas.benzenivorans...2	0.345585	1.95269	4.88806	0.399483	0.689538	#N/A	No
Marmoricola.silvestris	0.345191	1.88548	2.81011	0.670964	0.502243	#N/A	No
Bosea.thiooxidans	0.344909	0.53977	2.1077	0.256094	0.797878	#N/A	No
Streptomyces.chartreusis...10	0.339748	0.86036	3.54053	0.243003	0.808003	#N/A	No
Paraburkholderia.tuberum	0.338966	1.79111	2.85229	0.627956	0.530033	#N/A	No
Sphingomonas.sediminicola	0.336704	-0.101427	2.88706	-0.0351317	0.971975	#N/A	No
Gordonia.desulfuricans...2	0.335593	1.44015	3.59518	0.400578	0.688731	#N/A	No
Acidibrevibacterium.fodinaquatile...6	0.331986	-0.101427	2.42512	-0.0418234	0.966639	#N/A	No
Oxalicibacterium.solurbis	0.33069	1.18779	4.41976	0.268746	0.788125	#N/A	No
Devosia.chinhatensis...3	0.329912	1.42119	2.89127	0.491546	0.62304	#N/A	No
Paraburkholderia.pallidirosea...2	0.328484	1.18383	2.47021	0.479243	0.631766	#N/A	No
Pseudomonas.oleovorans...4	0.325787	1.48058	3.43972	0.430434	0.66688	#N/A	No
Rhodoferax.antarcticus...4	0.325394	1.17696	2.86608	0.410652	0.681328	#N/A	No
Nocardia.vermiculata...5	0.324944	1.42188	3.57545	0.397677	0.690868	#N/A	No
Paraburkholderia.phenazinium...4	0.32472	1.51661	3.40226	0.445766	0.655766	#N/A	No
Aquabacterium.fontiphilum	0.324304	1.73025	3.49745	0.494716	0.620801	#N/A	No
Rhizobium.azooxidifex...2	0.324252	1.18664	2.87519	0.412718	0.679814	#N/A	No
Spirosoma.rigui	0.321486	-1.0632	3.54544	-0.299878	0.76427	#N/A	No
Azoarcus.olearius	0.31974	-1.41111	4.3557	-0.323968	0.745962	#N/A	No
Paralcaligenes.ureilyticus	0.318343	-1.11636	2.73046	-0.408855	0.682646	#N/A	No
Mycobacterium.ulcerans...7	0.317474	0.532599	2.41356	0.220669	0.82535	#N/A	No
Lactobacillus.casei...5	0.315029	-1.06321	2.91375	-0.364892	0.715192	#N/A	No
Paraburkholderia.fungorum	0.314955	1.44858	2.45174	0.590838	0.554629	#N/A	No
Rhodanobacter.panaciterrae...2	0.314363	0.221551	2.91375	0.0760362	0.93939	#N/A	No
Chitinophaga.niastensis	0.314069	-0.422023	2.10699	-0.200297	0.841248	#N/A	No
Aquabacterium.limnoticum	0.313112	0.539769	2.88106	0.187351	0.851385	#N/A	No
Blastococcus.saxobsidens...2	0.311638	-0.742619	2.08637	-0.355939	0.721886	#N/A	No
Spirosoma.endophyticum	0.311494	-0.101426	2.91753	-0.0347644	0.972268	#N/A	No
Pararhizobium.haloflavum	0.309929	0.507983	3.57094	0.142255	0.886879	#N/A	No
Amnibacterium.soli...2	0.308836	1.18724	3.44098	0.34503	0.730072	#N/A	No
Flavobacterium.qiangtangense	0.307623	0.214849	3.46625	0.0619831	0.950576	#N/A	No
Nocardioides.baekrokdamisoli...3	0.307274	1.17737	2.42567	0.48538	0.627407	#N/A	No
Brevundimonas.lenta	0.306975	0.219174	2.8517	0.0768575	0.938737	#N/A	No
Phenylobacterium.hankyongense...2	0.306414	0.223359	2.86789	0.0778827	0.937921	#N/A	No
Legionella.longbeachae...4	0.304935	-0.101428	2.84486	-0.035653	0.971559	#N/A	No
Acidovorax.facilis	0.303416	1.98972	4.88727	0.407123	0.683918	#N/A	No
Trinickia.soli...2	0.303138	1.47032	4.89888	0.300135	0.764074	#N/A	No
Hyphomicrobium.facile...2	0.303076	0.219175	2.4163	0.0907067	0.927726	#N/A	No
Novosphingobium.malaysiense	0.30075	0	2.41121	0	1	#N/A	No
Burkholderia.humptydooensis...3	0.299761	1.67291	2.81168	0.594985	0.551853	#N/A	No
Paraburkholderia.aromaticivorans...2	0.299721	-0.535863	2.35512	-0.227531	0.820011	#N/A	No
Mycobacterium.xenopi	0.29942	-1.51195	2.03485	-0.743029	0.457464	#N/A	No
Asaia.bogorensis...7	0.298859	0.532695	2.10542	0.253012	0.800259	#N/A	No
Vampirovibrio.chlorellavorus	0.298808	1.4457	4.89946	0.295074	0.767937	#N/A	No
Devosia.chinhatensis	0.298727	1.18504	2.11373	0.560641	0.575042	#N/A	No
Niastella.koreensis...2	0.296454	-1.06321	2.44844	-0.43424	0.664114	#N/A	No
Psychrobacillus.soli...2	0.292685	-1.09905	3.3821	-0.324962	0.74521	#N/A	No
Oryzomicrobium.terrae	0.29058	0.219177	2.79441	0.0784342	0.937483	#N/A	No
Mycobacterium.saskatchewanense...2	0.289477	0.219179	3.53966	0.061921	0.950626	#N/A	No
Sporichthya.polymorpha	0.287386	0.219176	2.86397	0.0765288	0.938998	#N/A	No
Gordonia.cholesterolivorans	0.285067	1.74164	3.45784	0.50368	0.614487	#N/A	No
Massilia.albidiflava...2	0.285032	1.6534	4.31043	0.383581	0.701289	#N/A	No
Angustibacter.speluncae...2	0.284082	-0.422017	3.5676	-0.118292	0.905837	#N/A	No
Afipia.felis...5	0.283937	-0.422021	2.91003	-0.145023	0.884693	#N/A	No
Paeniglutamicibacter.cryotolerans...4	0.283783	0.752229	2.79026	0.269591	0.787475	#N/A	No
Nakamurella.multipartita	0.282019	1.63767	4.35066	0.376419	0.706605	#N/A	No
Ammoniphilus.resinae	0.2816	-1.87743	4.2726	-0.439412	0.660363	#N/A	No
Mesorhizobium.shangrilense...2	0.280736	1.18579	2.39154	0.495824	0.620018	#N/A	No
Labrys.neptuniae...2	0.280677	0.526558	2.83857	0.185501	0.852836	#N/A	No
Sphingopyxis.macrogoltabida...5	0.280257	1.4276	2.87164	0.497138	0.619092	#N/A	No
Flavisolibacter.ginsengiterrae	0.277278	0.539767	2.77459	0.194539	0.845754	#N/A	No
Bacillus.alkalitolerans	0.27635	-1.06321	2.8748	-0.369837	0.711504	#N/A	No
Rhodoferax.antarcticus...2	0.275928	-0.74261	3.47923	-0.213441	0.830983	#N/A	No
Nocardioides.agrisoli...2	0.275711	-0.277434	2.75313	-0.100771	0.919733	#N/A	No
Pedobacter.huanghensis	0.274987	0	4.90408	0	1	#N/A	No
Burkholderia.mallei...2	0.274432	1.18436	3.55998	0.332688	0.73937	#N/A	No
Chitinophaga.soli	0.272456	-3.4043	4.80201	-0.708933	0.478366	#N/A	No
Paraburkholderia.aromaticivorans...4	0.268135	1.7861	3.41884	0.52243	0.601371	#N/A	No
Dokdonella.koreensis	0.266312	0.860364	2.40807	0.357283	0.72088	#N/A	No
Eoetvoesia.caeni	0.266047	-0.742607	3.48003	-0.213391	0.831022	#N/A	No
Sphingomonas.vulcanisoli...2	0.265648	-0.422019	2.85935	-0.147593	0.882664	#N/A	No
Ensifer.adhaerens...2	0.263816	1.4425	3.53111	0.408512	0.682897	#N/A	No
Kerstersia.gyiorum	0.262359	1.18654	2.80641	0.422797	0.672444	#N/A	No
Massilia.phosphatilytica	0.261806	1.16384	4.47917	0.259833	0.794992	#N/A	No
Erythrobacter.gaetbuli	0.261637	0.223311	2.81239	0.0794025	0.936712	#N/A	No
Caballeronia.calidae...2	0.260618	1.17664	3.44816	0.341236	0.732926	#N/A	No
Cephaloticoccus.capnophilus...2	0.25994	-0.422023	2.42082	-0.174331	0.861606	#N/A	No
Reyranella.aquatilis...2	0.258597	0.53977	2.90009	0.186122	0.852349	#N/A	No
Fluoribacter.dumoffii	0.258396	0.860358	3.55053	0.242319	0.808533	#N/A	No
Bacillus.circulans...3	0.258081	-0.742616	2.86237	-0.259441	0.795295	#N/A	No
Dyella.flava...4	0.257835	-0.74261	3.50062	-0.212137	0.832	#N/A	No
Paraburkholderia.susongensis	0.256733	-0.742613	2.90599	-0.255545	0.798302	#N/A	No
Methylocapsa.palsarum	0.254676	0.860364	2.42205	0.355222	0.722423	#N/A	No
Runella.zeae	0.252844	0	4.90408	0	1	#N/A	No
Paraburkholderia.phytofirmans...4	0.252665	1.73185	4.89276	0.353961	0.723368	#N/A	No
Flavobacterium.cutihirudinis...2	0.252664	0.214836	3.48529	0.0616409	0.950849	#N/A	No
Sphingomonas.hengshuiensis...9	0.251993	0.219176	3.5383	0.061944	0.950607	#N/A	No
Novosphingobium.subterraneum	0.251469	0.219186	4.90408	0.0446947	0.964351	#N/A	No
Bacillus.ginsengisoli...6	0.250977	-1.54829	3.48101	-0.444782	0.656477	#N/A	No
Granulicella.paludicola...2	0.250817	0.86036	3.52269	0.244234	0.80705	#N/A	No
Variovorax.humicola...6	0.249396	1.44064	4.36584	0.32998	0.741415	#N/A	No
Novosphingobium.barchaimii	0.248758	0.860364	2.88948	0.297757	0.765888	#N/A	No
Mucilaginibacter.lutimaris	0.248572	1.45072	4.37178	0.331837	0.740012	#N/A	No
Erythrobacter.aquimixticola...2	0.247934	0.539768	3.48141	0.155043	0.876787	#N/A	No
Devosia.yakushimensis	0.247864	1.41819	3.49927	0.405283	0.685269	#N/A	No
Streptomyces.xinghaiensis	0.246447	0.225481	3.47521	0.0648827	0.948267	#N/A	No
Ochrobactrum.grignonense...9	0.244492	0.860355	4.39972	0.195547	0.844964	#N/A	No
Paraburkholderia.bryophila	0.243961	1.1866	2.84417	0.417203	0.67653	#N/A	No
Massilia.glaciei	0.242733	1.43926	4.8996	0.293751	0.768948	#N/A	No
Nocardioides.aquiterrae	0.241897	-0.742609	3.50871	-0.211647	0.832383	#N/A	No
Flavobacterium.lindanitolerans...2	0.241711	-1.0632	3.45299	-0.307906	0.758154	#N/A	No
Gordonia.namibiensis...3	0.240821	0.860357	3.57522	0.240645	0.80983	#N/A	No
Methylocapsa.acidiphila...2	0.240091	0.539771	4.4334	0.121751	0.903096	#N/A	No
Rhodopseudomonas.pseudopalustris...2	0.239182	0.539769	2.44797	0.220497	0.825484	#N/A	No
Mycobacterium.kyorinense	0.238746	0.860361	2.89501	0.297188	0.766323	#N/A	No
Rhizobium.vignae...2	0.237771	-0.422022	2.87097	-0.146996	0.883135	#N/A	No
Blastococcus.endophyticus	0.237554	-0.742611	3.50706	-0.211747	0.832304	#N/A	No
Ensifer.glycinis...7	0.23723	-1.49269	2.77948	-0.537039	0.591241	#N/A	No
Humibacter.aquilariae...6	0.236752	-1.0632	3.53443	-0.300812	0.763558	#N/A	No
Ilumatobacter.fluminis	0.236318	0.539771	3.47287	0.155425	0.876486	#N/A	No
Simplicispira.psychrophila	0.235023	1.6429	4.89472	0.335647	0.737137	#N/A	No
Rickettsia.montanensis...8	0.234439	1.51106	4.89785	0.308515	0.757691	#N/A	No
Castellaniella.defragrans	0.23291	0.539766	4.51216	0.119625	0.90478	#N/A	No
Nevskia.persephonica	0.231989	-0.42202	2.88375	-0.146344	0.88365	#N/A	No
Gluconobacter.oxydans...3	0.2312	1.17635	4.47032	0.263146	0.792438	#N/A	No
Tianweitania.sediminis...2	0.231199	0.539765	4.42148	0.122078	0.902837	#N/A	No
Rhodoplanes.tepidamans	0.231049	0.219187	4.45293	0.049223	0.960742	#N/A	No
Burkholderia.stagnalis...10	0.230963	1.18435	3.5096	0.33746	0.73577	#N/A	No
Nocardioides.kribbensis	0.229815	0.539768	4.45286	0.121218	0.903518	#N/A	No
Caulobacter.daechungensis...3	0.229797	-1.54838	3.46361	-0.447042	0.654845	#N/A	No
Legionella.dresdenensis	0.229715	0	4.90408	0	1	#N/A	No
Rurimicrobium.arvi	0.228345	0	4.90408	0	1	#N/A	No
Pelomonas.puraquae	0.227747	-1.48448	3.52168	-0.421525	0.673372	#N/A	No
Rhodopseudomonas.parapalustris...2	0.226962	-0.101429	3.51939	-0.0288199	0.977008	#N/A	No
Terriglobus.albidus...2	0.225663	-1.41078	4.413	-0.319688	0.749205	#N/A	No
Dyella.flava...2	0.225283	1.18782	4.4903	0.264531	0.791371	#N/A	No
Cellulomonas.flavigena...2	0.224804	1.18781	4.46361	0.26611	0.790155	#N/A	No
Massilia.timonae	0.224037	0.539766	4.90408	0.110065	0.912358	#N/A	No
Niabella.aurantiaca	0.222048	-0.422019	3.54394	-0.119082	0.905211	#N/A	No
Asanoa.iriomotensis...3	0.221842	1.18731	3.53223	0.336136	0.736769	#N/A	No
Legionella.nautarum	0.221794	0	4.90408	0	1	#N/A	No
Pseudomonas.rhodesiae...3	0.220815	1.43346	4.89973	0.292558	0.76986	#N/A	No
Candidimonas.humi	0.220804	1.18731	3.53939	0.335457	0.737281	#N/A	No
Noviherbaspirillum.soli...2	0.220586	0.539768	2.8796	0.187446	0.851311	#N/A	No
Devosia.submarina...2	0.219654	-0.422022	2.92683	-0.14419	0.88535	#N/A	No
Paraburkholderia.caffeinilytica...2	0.215677	0.860351	4.52404	0.190173	0.849174	#N/A	No
Granulicella.paludicola	0.215664	0.860348	4.90408	0.175435	0.860738	#N/A	No
Rudaibacter.terrae...2	0.215581	0.539768	3.54751	0.152154	0.879066	#N/A	No
Pseudonocardia.khuvsgulensis	0.214655	0	4.49724	0	1	#N/A	No
Terrimonas.soli...2	0.212617	-0.742608	3.55522	-0.208878	0.834543	#N/A	No
Nitrobacter.hamburgensis...2	0.209182	0	4.90408	0	1	#N/A	No
Blastomonas.quesadae	0.209097	0.860357	3.56435	0.241378	0.809262	#N/A	No
Pedobacter.luteus	0.207667	0.539765	4.58473	0.117731	0.906281	#N/A	No
Turicibacter.sanguinis	0.207617	-1.86463	4.87193	-0.382728	0.701921	#N/A	No
Nitrososphaera.viennensis	0.206886	-1.49181	2.83696	-0.525848	0.598994	#N/A	No
Zhizhongheella.caldifontis...4	0.204725	0.539768	3.57606	0.150939	0.880024	#N/A	No
Mesorhizobium.newzealandense...5	0.199304	0.86036	2.91869	0.294776	0.768165	#N/A	No
Kinneretia.asaccharophila	0.198368	0.860347	4.90408	0.175435	0.860738	#N/A	No
Asaia.astilbis	0.19709	0.219175	3.5923	0.0610126	0.951349	#N/A	No
Variovorax.soli...2	0.193353	0.539767	2.91891	0.184921	0.853291	#N/A	No
Ensifer.shofinae...8	0.192583	0.860357	3.61024	0.23831	0.811641	#N/A	No
Leptospirillum.ferriphilum	0.189718	-0.742614	2.93934	-0.252647	0.800541	#N/A	No
Mycobacterium.shimoidei	0.187149	0	3.635	0	1	#N/A	No
Aromatoleum.buckelii	0.184954	0.860349	4.64611	0.185176	0.853091	#N/A	No
Sporosarcina.psychrophila...3	0.180572	0	4.65139	0	1	#N/A	No
Polaromonas.eurypsychrophila	0.175803	0.21918	4.90408	0.0446933	0.964352	#N/A	No

## Sheet: Species Control-vs-DE
Table S5: DESeq2 differential abundance results of bacterial communities from CF- or DE-treated and non-treated soils classified by Phylum, Class, Genus and Species. Basemean column refers to the average counts of each organism in all samples. Log2FoldChange measures the change between the compared groups, in a base 2 logarithmic scale. P-values are adjusted with Benjamini and Hochberg method
	baseMean	log2FoldChange	lfcSE	stat	pvalue	padj	Significant
Edaphobacter.dinghuensis	1292.24	-0.446579	0.228602	-1.95353	0.0507572	0.214132	No
Rhodanobacter.glycinis	1247.57	-0.337629	0.241788	-1.39639	0.162599	0.409479	No
Occallatibacter.riparius	1071.41	0.33414	0.220017	1.5187	0.128839	0.362358	No
Pseudomonas.mediterranea	958.587	-5.93355	0.940236	-6.31071	2.77762e-10	5.62468e-08	Yes
Chujaibacter.soli	792.041	-0.35396	0.220131	-1.60795	0.107845	0.333381	No
Opitutus.terrae	764.862	0.674481	0.385117	1.75137	0.0798831	0.281327	No
Rhodoferax.antarcticus	541.606	-1.17083	0.365964	-3.19929	0.00137766	0.0192398	Yes
Burkholderia.arboris	528.218	-7.31234	1.1282	-6.48143	9.08575e-11	3.67973e-08	Yes
Acidibacter.ferrireducens	521.527	-0.108685	0.500572	-0.217122	0.828113	0.931627	No
Acidobacterium.ailaaui	519.414	-0.0315369	0.130351	-0.241937	0.808829	0.925355	No
Lacunisphaera.limnophila	470.773	1.03949	0.482158	2.15592	0.03109	0.149898	No
Devosia.insulae	436.131	0.178336	0.15984	1.11572	0.264542	0.52778	No
Acidipila.rosea	365.253	-0.311189	0.244905	-1.27065	0.203854	0.461233	No
Nitrosospira.multiformis	341.296	0.423545	0.285476	1.48365	0.137902	0.374835	No
Duganella.ginsengisoli	328.958	-2.86286	1.09749	-2.60855	0.00909267	0.0708179	No
Rhodanobacter.soli	306.934	-0.0856776	0.207291	-0.41332	0.679372	0.854342	No
Rhizomicrobium.palustre	273.846	-0.142619	0.180695	-0.789279	0.429949	0.679942	No
Paraburkholderia.paradisi	263.66	-3.15958	0.715296	-4.41717	1.00002e-05	0.00045001	Yes
Paraburkholderia.peleae	261.438	-0.644237	0.258827	-2.48907	0.0128079	0.085036	No
Massilia.varians	259.214	-2.54526	0.587	-4.33605	1.45068e-05	0.000587525	Yes
Rhodanobacter.spathiphylli	257.959	-0.221156	0.216975	-1.01927	0.308075	0.574785	No
Occallatibacter.savannae	256.729	0.100697	0.140524	0.716585	0.47363	0.705221	No
Chitinophaga.taiwanensis	251.044	0.39827	0.250978	1.58687	0.112542	0.340145	No
Bordetella.petrii	223.902	-0.767955	0.548958	-1.39893	0.161833	0.409479	No
Sediminibacterium.goheungense...2	218.151	0.464739	0.47344	0.981623	0.326286	0.586128	No
Puia.dinghuensis	198.539	0.116565	0.289428	0.402741	0.687139	0.856281	No
Paraburkholderia.silvatlantica...2	197.133	-3.78113	0.685809	-5.51339	3.51989e-08	3.56389e-06	Yes
Pseudomonas.knackmussii...5	196.521	-6.07271	1.34562	-4.51294	6.39342e-06	0.000425998	Yes
Mucilaginibacter.yixingensis	192.319	0.418412	0.271496	1.54113	0.123284	0.351891	No
Nitrosospira.tenuis	184.996	0.409006	0.332171	1.23131	0.218206	0.475127	No
Bradyrhizobium.lupini...2	167.833	-0.43452	0.251208	-1.72972	0.0836798	0.284793	No
Granulicella.acidiphila	166.299	-0.0171847	0.277352	-0.06196	0.950595	0.993664	No
Edaphobacter.modestus...2	160.054	-0.0792709	0.222322	-0.356559	0.721422	0.866991	No
Rhodopila.globiformis	156.183	-0.236402	0.173026	-1.36628	0.17185	0.416763	No
Flavitalea.gansuensis	155.832	-0.00846651	0.184222	-0.0459581	0.963344	0.998155	No
Pseudomonas.citronellolis...5	154.621	-6.30091	1.3968	-4.51097	6.45305e-06	0.000425998	Yes
Sphingomonas.kyungheensis...2	144.22	0.182927	0.379165	0.482447	0.629488	0.822396	No
Sediminibacterium.aquarii...2	143.619	0.590574	0.500784	1.1793	0.238279	0.505252	No
Aliidongia.dinghuensis	137.532	0.109542	0.262493	0.417312	0.67645	0.853465	No
Terracidiphilus.gabretensis	129.938	-0.0545097	0.31071	-0.175436	0.860737	0.952118	No
Frankia.inefficax...2	127.654	0.12751	0.262811	0.485179	0.62755	0.822396	No
Pseudorhodoplanes.sinuspersici	126.867	-0.301444	0.280393	-1.07508	0.28234	0.546698	No
Streptomyces.yanglinensis	125.858	0.246351	0.229167	1.07498	0.282382	0.546698	No
Flavobacterium.pectinovorum	123.53	-1.31492	1.01588	-1.29437	0.195537	0.445658	No
Flavitalea.antarctica	117.116	0.211078	0.148984	1.41678	0.156547	0.409479	No
Niastella.hibisci	114.972	0.322373	0.36312	0.887787	0.374655	0.63223	No
Rhodanobacter.humi	113.775	-0.354616	0.258473	-1.37196	0.170075	0.416763	No
Pseudolabrys.taiwanensis	113.326	0.19986	0.219132	0.912055	0.36174	0.618163	No
Bradyrhizobium.canariense...2	108.799	-0.538385	0.213809	-2.51807	0.0118001	0.0810005	No
Rhodanobacter.fulvus	106.486	0.457924	0.308013	1.4867	0.137094	0.374835	No
Chthoniobacter.flavus	104.485	0.14741	0.491821	0.299723	0.764389	0.894732	No
Acidibrevibacterium.fodinaquatile	102.011	-0.222347	0.210822	-1.05467	0.291577	0.554406	No
Rhodoplanes.tepidicaeni...4	98.7478	0.00195719	0.189108	0.0103496	0.991742	0.998467	No
Paraburkholderia.sartisoli	95.3313	-1.70798	0.429744	-3.97442	7.0552e-05	0.0019049	Yes
Roseiarcus.fermentans	93.6214	-0.506936	0.283127	-1.79049	0.0733758	0.270156	No
Methylovirgula.ligni	91.51	-0.320555	0.24118	-1.32911	0.183812	0.435579	No
Asticcacaulis.biprosthecium	90.7358	1.37441	0.684545	2.00777	0.0446677	0.196858	No
Rhodanobacter.xiangquanii	86.5633	-0.0254197	0.250422	-0.101508	0.919148	0.977265	No
Caballeronia.udeis	81.9528	-1.34952	0.374249	-3.60593	0.000311035	0.00613243	Yes
Dokdonella.fugitiva	81.1484	-0.664194	0.32502	-2.04355	0.0409978	0.18449	No
Granulibacter.bethesdensis	80.7433	-0.816812	0.647505	-1.26148	0.207138	0.466059	No
Phenylobacterium.koreense	77.3244	0.805666	0.324902	2.47972	0.0131486	0.0858897	No
Arachidicoccus.ginsenosidivorans	73.3019	0.144026	0.329783	0.436729	0.662308	0.84561	No
Acidothermus.cellulolyticus	72.3381	-0.332485	0.438903	-0.757536	0.448729	0.687743	No
Terriglobus.albidus	70.6945	-0.264081	0.246453	-1.07153	0.283933	0.546698	No
Mesorhizobium.acaciae...4	70.0289	-0.894528	0.267798	-3.34032	0.000836833	0.0125525	Yes
Micropepsis.pineolensis...2	69.8475	-0.481785	0.35209	-1.36836	0.171201	0.416763	No
Rudaibacter.terrae	69.4394	-0.482946	0.40655	-1.18791	0.234868	0.502281	No
Dyella.thiooxydans	68.1808	-0.256699	0.301692	-0.850864	0.394845	0.65481	No
Paraburkholderia.heleia...2	68.126	-1.80322	0.458462	-3.9332	8.38211e-05	0.00212172	Yes
Nocardioides.marinus	68.0679	-0.499132	0.45558	-1.0956	0.273255	0.539846	No
Jatrophihabitans.soli	67.4941	-0.421864	0.305146	-1.3825	0.166819	0.414257	No
Mycobacterium.cookii	67.2269	0.0625749	0.287193	0.217885	0.827519	0.931627	No
Rhodanobacter.panaciterrae	64.7124	0.282385	0.254035	1.1116	0.26631	0.528705	No
Cephaloticoccus.primus...2	62.8054	-0.012019	0.319453	-0.0376236	0.969988	0.998155	No
Streptomyces.gilvifuscus...10	62.542	-1.06203	0.311357	-3.41097	0.000647322	0.0100833	Yes
Flavobacterium.cutihirudinis	61.2749	-0.699551	1.03693	-0.674638	0.499906	0.730404	No
Frankia.discariae...3	59.8643	0.800467	0.364934	2.19345	0.0282746	0.138683	No
Spirochaeta.aurantia	59.3041	0.273704	0.746768	0.366518	0.713979	0.864067	No
Acidibrevibacterium.fodinaquatile...2	59.1498	-0.0712533	0.218105	-0.326692	0.743901	0.878367	No
Frankia.inefficax	58.5102	0.409986	0.204337	2.00642	0.0448116	0.196858	No
Lacunisphaera.anatis	57.284	0.629432	1.07857	0.583579	0.559503	0.770744	No
Nitrospirillum.iridis	56.7359	-0.163938	0.399261	-0.410602	0.681364	0.854342	No
Paraburkholderia.dipogonis...4	54.4133	-1.6296	0.940016	-1.73359	0.0829906	0.284793	No
Rhodanobacter.fulvus...2	54.2635	-0.000532251	0.276992	-0.00192154	0.998467	0.998467	No
Flavobacterium.lindanitolerans	53.1013	1.83032	0.827196	2.21268	0.0269195	0.134598	No
Azospirillum.oryzae	52.1478	-5.91028	1.46598	-4.03163	5.5392e-05	0.00160241	Yes
Azohydromonas.lata	51.0295	-5.02713	1.18998	-4.22455	2.3942e-05	0.000854916	Yes
Prosthecobacter.fluviatilis	50.4618	-0.820975	1.03993	-0.789454	0.429847	0.679942	No
Frankia.discariae	48.2605	-0.0163773	0.227947	-0.0718469	0.942724	0.993664	No
Marmoricola.terrae	47.7442	0.655191	0.306707	2.13621	0.0326619	0.153815	No
Mycobacterium.paraintracellulare...8	47.6439	-0.0632921	0.324076	-0.1953	0.845158	0.942945	No
Acidobacterium.ailaaui...2	47.1954	0.152682	0.256642	0.594924	0.551894	0.762857	No
Allokutzneria.oryzae	45.1477	-0.447674	0.288493	-1.55177	0.120718	0.351063	No
Mucilaginibacter.craterilacus	44.5205	-0.457989	0.468724	-0.977097	0.328521	0.586128	No
Nocardioides.terrae	43.6845	-0.429085	0.588337	-0.729318	0.465807	0.701308	No
Chitinophaga.rupis	43.6127	0.195797	0.322703	0.606741	0.544023	0.757132	No
Rhodanobacter.umsongensis...2	42.5686	-0.30986	0.270223	-1.14669	0.251512	0.516305	No
Parafilimonas.rhizosphaerae	41.7505	0.0029046	0.464863	0.00624829	0.995015	0.998467	No
Blastochloris.viridis	41.1414	0.923202	0.386039	2.39147	0.0167809	0.0999452	No
Bradyrhizobium.lupini...4	41.0165	-0.0816812	0.396863	-0.205817	0.836934	0.936348	No
Candidimonas.nitroreducens	40.6936	-0.563399	0.698399	-0.806701	0.419839	0.679942	No
Vitiosangium.cumulatum	39.7337	0.759323	0.248966	3.0499	0.00228917	0.0264889	Yes
Bradyrhizobium.lupini...3	39.6824	-0.440736	0.326054	-1.35173	0.176463	0.422884	No
Bradyrhizobium.elkanii...8	39.3206	-1.03767	0.404534	-2.5651	0.0103145	0.075952	No
Pseudomonas.brassicacearum...2	38.7079	-4.29917	1.39925	-3.07249	0.00212284	0.0254182	Yes
Mesorhizobium.soli	37.5054	-0.94649	0.329849	-2.86947	0.00411162	0.0416301	Yes
Asprobacter.aquaticus	36.9001	0.767127	0.56289	1.36284	0.172933	0.416893	No
Chitinophaga.costaii	36.6452	-0.593568	0.643939	-0.921777	0.356645	0.616686	No
Jatrophihabitans.endophyticus	36.6155	-0.161282	0.257702	-0.625847	0.531416	0.752529	No
Bifidobacterium.longum	36.5903	-0.738382	0.927582	-0.796029	0.426015	0.679942	No
Paraburkholderia.sacchari...3	36.0578	-3.70784	1.24892	-2.96884	0.00298922	0.0327199	Yes
Emticicia.fontis	35.6575	0.46786	0.936245	0.49972	0.617272	0.811673	No
Bdellovibrio.bacteriovorus	35.4621	-3.36295	0.975611	-3.44702	0.000566814	0.00956498	Yes
Paraburkholderia.xenovorans...3	35.2381	-3.84333	0.669974	-5.73654	9.66278e-09	1.30448e-06	Yes
Paraburkholderia.heleia...3	34.7473	-6.14993	1.58245	-3.88634	0.000101768	0.00242448	Yes
Mucilaginibacter.paludis	34.56	0.850342	0.383439	2.21767	0.0265774	0.134548	No
Ensifer.shofinae...7	34.5071	-0.287577	0.365981	-0.785769	0.432003	0.679942	No
Pseudomonas.thivervalensis...2	34.4616	-3.7814	1.46616	-2.57912	0.00990535	0.0742901	No
Conexibacter.stalactiti...2	34.1103	0.18198	0.4589	0.396557	0.691694	0.856685	No
Pseudarthrobacter.equi...2	33.8213	-4.26722	1.44702	-2.94897	0.00318835	0.0339811	Yes
Nocardioides.mesophilus	33.198	-0.219311	0.290321	-0.755407	0.450005	0.687743	No
Phenylobacterium.lituiforme	32.4537	0.20695	0.269973	0.766556	0.443345	0.685324	No
Paraburkholderia.xenovorans...2	32.2577	-2.16675	0.689997	-3.14023	0.00168814	0.0220547	Yes
Rhizobium.grahamii	32.2135	-2.58638	1.05378	-2.45438	0.0141129	0.0907261	No
Terracidiphilus.gabretensis...2	31.7907	0.664391	0.239938	2.76902	0.00562258	0.0517533	No
Sphingosinicella.cucumeris	31.629	-0.064163	0.3933	-0.16314	0.870408	0.957922	No
Rubrivivax.gelatinosus	31.5002	-0.771789	1.26983	-0.60779	0.543327	0.757132	No
Cellulosimicrobium.cellulans...2	31.4621	1.27442	0.436953	2.91661	0.00353859	0.0367469	Yes
Bradyrhizobium.namibiense...8	31.2373	-0.486996	0.424344	-1.14764	0.251115	0.516305	No
Fluviicola.taffensis...2	31.1733	-1.75981	0.73501	-2.39427	0.0166536	0.0999452	No
Rhodanobacter.umsongensis	30.5219	-0.0516571	0.298886	-0.172832	0.862783	0.952118	No
Roseomonas.riguiloci	30.4823	-0.308837	0.345608	-0.893604	0.371534	0.629587	No
Edaphobacter.acidisoli	30.4258	-0.312119	0.277842	-1.12337	0.26128	0.526459	No
Paraburkholderia.kururiensis...2	29.9034	-2.66159	0.597527	-4.45435	8.41478e-06	0.000425998	Yes
Scopulibacillus.darangshiensis	29.8951	0.971754	0.605735	1.60426	0.108658	0.333381	No
Chitinophaga.terrae.Kim.and.Jung.2007	29.6186	-0.425133	0.534143	-0.795915	0.426082	0.679942	No
Mesorhizobium.amorphae...2	29.2211	-0.429675	0.424869	-1.01131	0.311868	0.574785	No
Bdellovibrio.exovorus	28.8373	-0.581719	0.590353	-0.985374	0.32444	0.586128	No
Paraburkholderia.sprentiae	28.5936	-0.481709	0.418788	-1.15025	0.250042	0.516305	No
Streptomyces.bryophytorum	28.2653	-0.702867	0.592657	-1.18596	0.235638	0.502281	No
Mucilaginibacter.defluvii	28.0744	0.385056	0.539669	0.713504	0.475534	0.705462	No
Acidovorax.soli	27.9904	-1.00664	0.993826	-1.01289	0.31111	0.574785	No
Oleiharenicola.alkalitolerans	26.8175	1.62149	0.600435	2.70054	0.0069228	0.0596539	No
Ramlibacter.rhizophilus	26.7113	0.0240819	0.346878	0.0694247	0.944652	0.993664	No
Aquisphaera.giovannonii	26.4638	0.105494	0.307873	0.342655	0.731858	0.873889	No
Parafilimonas.terrae	25.7438	-0.557985	0.335909	-1.66112	0.0966894	0.30834	No
Brevundimonas.canariensis...2	24.387	0.306953	0.2858	1.07401	0.282817	0.546698	No
Cellulosimicrobium.funkei...2	23.6247	1.54473	0.346721	4.45527	8.3788e-06	0.000425998	Yes
Pseudomonas.corrugata...2	23.0775	-5.09011	2.15333	-2.36383	0.0180872	0.103173	No
Pseudolysinimonas.kribbensis	23.0696	-0.531469	0.43851	-1.21199	0.225517	0.488032	No
Paraburkholderia.oxyphila	23.0108	-1.5438	0.589857	-2.61725	0.00886414	0.0708179	No
Gryllotalpicola.soli	22.6069	0.490186	0.394665	1.24203	0.214225	0.472857	No
Dongia.soli	22.4794	0.150287	0.444713	0.337943	0.735406	0.873889	No
Labilithrix.luteola	21.9416	0.793033	0.865965	0.915779	0.359783	0.617424	No
Mycobacterium.conspicuum	21.6462	-0.345808	0.3971	-0.870832	0.383846	0.642386	No
Caulobacter.profundus	21.2637	0.315941	0.31264	1.01056	0.312229	0.574785	No
Humibacter.ginsengiterrae	20.9297	-0.34927	0.572313	-0.610277	0.541678	0.757132	No
Rhodanobacter.koreensis	20.8121	0.0993252	0.315576	0.314743	0.752957	0.886476	No
Rhodanobacter.ginsengisoli	20.761	0.286599	0.361359	0.793114	0.427711	0.679942	No
Pseudoduganella.danionis	20.7542	-1.34977	1.44749	-0.932492	0.351082	0.615534	No
Paludisphaera.borealis	20.3882	0.0103906	0.365672	0.0284151	0.977331	0.998467	No
Flavitalea.gansuensis...2	20.354	0.209852	0.289545	0.724765	0.468596	0.702894	No
Porphyrobacter.tepidarius	20.26	-0.0110611	0.294822	-0.037518	0.970072	0.998155	No
Pseudomonas.vancouverensis	20.2128	-3.17495	1.82185	-1.74271	0.0813848	0.284145	No
Rhodopseudomonas.harwoodiae...2	20.1073	-2.08875	0.902328	-2.31485	0.0206214	0.10989	No
Caballeronia.glebae	19.9297	-5.35923	1.32122	-4.05627	4.98619e-05	0.00155339	No
Marmoricola.scoriae	19.855	0.197008	0.362208	0.543909	0.586504	0.781491	No
Stenotrophobacter.terrae	19.67	2.401	1.42788	1.68152	0.0926626	0.301229	No
Mucilaginibacter.ximonensis...2	19.6372	-1.68503	1.27744	-1.31907	0.187146	0.435579	No
Streptomyces.niveiscabiei	19.1002	-0.710431	0.504425	-1.4084	0.159013	0.409479	No
Comamonas.nitrativorans	19.0425	-2.0543	0.868932	-2.36417	0.0180708	0.103173	No
Emticicia.ginsengisoli	18.5298	0.259443	1.15752	0.224136	0.822652	0.931627	No
Paraburkholderia.caledonica	18.5297	-3.82728	1.10568	-3.46147	0.000537243	0.00946015	No
Nocardioides.agrisoli	18.3033	-2.4328	1.00608	-2.41811	0.0156013	0.098727	No
Gordonia.kroppenstedtii	18.1201	-1.03251	0.537964	-1.91929	0.0549478	0.226638	No
Pseudomonas.glareae...3	17.9497	-3.90101	2.37375	-1.64339	0.100302	0.3149	No
Paenarthrobacter.nitroguajacolicus	17.8243	-3.05134	1.44677	-2.10907	0.0349384	0.162644	No
Rhodanobacter.koreensis...2	17.7333	0.208694	0.450981	0.462756	0.64354	0.830043	No
Paraburkholderia.diazotrophica	17.6799	-1.26084	0.544537	-2.31543	0.0205896	0.10989	No
Pseudomonas.migulae...3	17.4788	-4.38934	1.74291	-2.5184	0.0117888	0.0810005	No
Terracidiphilus.gabretensis...3	16.9522	-0.080956	0.344531	-0.234975	0.814228	0.926299	No
Trinickia.soli	16.8998	-4.43496	1.74478	-2.54185	0.0110268	0.0797472	No
Mucilaginibacter.angelicae	16.5003	0.282723	0.603506	0.468469	0.639449	0.827832	No
Peredibacter.starrii	16.289	-5.25741	1.43432	-3.66544	0.000246915	0.00526319	No
Geodermatophilus.sabuli...2	15.8593	0.702611	0.4398	1.59757	0.110139	0.335385	No
Pseudomonas.brassicacearum	15.3577	-4.28015	1.88341	-2.27256	0.0230528	0.119697	No
Ferrovibrio.xuzhouensis	15.1455	1.10027	0.877031	1.25454	0.209646	0.466723	No
Flexivirga.endophytica	15.021	-0.181448	0.478136	-0.379489	0.704324	0.861883	No
Aquincola.amnicola	15.0042	-3.28498	1.18239	-2.77824	0.00546542	0.0514766	No
Aeromicrobium.ginsengisoli	14.9955	0.5116	0.515278	0.992861	0.320778	0.585202	No
Methylocystis.echinoides...2	14.9475	0.59364	0.353373	1.67993	0.0929718	0.301229	No
Edaphobacter.aggregans...2	14.9247	-0.624309	0.471051	-1.32535	0.185054	0.435579	No
Modestobacter.caceresii	14.4394	0.0629253	0.440061	0.142992	0.886296	0.968253	No
Taibaiella.chishuiensis	14.3558	-0.591616	0.799776	-0.739727	0.459466	0.696942	No
Mycobacterium.sherrisii...9	14.2422	-0.356541	0.436985	-0.815911	0.414551	0.679729	No
Edaphobaculum.flavum	14.2167	-0.91867	0.636889	-1.44243	0.14918	0.397487	No
Luteimicrobium.xylanilyticum...2	14.1007	-0.314413	0.866951	-0.362665	0.716855	0.864067	No
Streptomyces.xinghaiensis...2	14.0216	-0.254492	0.543782	-0.468005	0.639781	0.827832	No
Roseomonas.terricola	13.9549	-0.060798	0.478635	-0.127024	0.898922	0.968253	No
Rhodopila.globiformis...2	13.8011	-0.314861	0.552065	-0.570334	0.568451	0.776372	No
Actinoallomurus.vinaceus...3	13.7859	0.579234	0.415987	1.39243	0.163792	0.409479	No
Vitreoscilla.filiformis	13.5085	-4.90723	1.43527	-3.41902	0.000628462	0.0100833	No
Lysobacter.lycopersici	13.3937	-0.304765	0.345078	-0.883179	0.37714	0.633782	No
Salinibacterium.xinjiangense	13.2843	-0.661631	0.533403	-1.2404	0.214829	0.472857	No
Mucilaginibacter.ginsenosidivorax...7	13.1214	-3.40527	1.31356	-2.59239	0.00953106	0.0728317	No
Porphyrobacter.tepidarius...5	13.0883	-0.05761	0.399915	-0.144056	0.885457	0.968253	No
Paraburkholderia.phenazinium	13.0292	-1.98661	1.12758	-1.76184	0.0780971	0.280175	No
Edaphobacter.lichenicola	12.7417	-0.442602	0.385307	-1.1487	0.250679	0.516305	No
Blastochloris.viridis...2	12.6916	0.854141	0.503869	1.69516	0.0900445	0.298918	No
Blastomonas.fulva	12.6432	0.465424	0.330044	1.41019	0.158484	0.409479	No
Mesorhizobium.jarvisii...6	12.2032	-1.34453	0.765102	-1.75732	0.0788641	0.280175	No
Sphingomonas.wittichii	12.1401	0.246236	0.382517	0.643726	0.519753	0.74911	No
Mesorhizobium.acaciae...2	12.0685	-1.37763	0.659164	-2.08996	0.0366211	0.16854	No
Actinospica.acidiphila	11.9844	-1.49511	0.800483	-1.86776	0.0617951	0.242981	No
Occallatibacter.savannae...2	11.6965	-0.0573676	0.441878	-0.129827	0.896703	0.968253	No
Humibacter.antri	11.5953	-1.07649	0.765792	-1.40572	0.159807	0.409479	No
Jatrophihabitans.soli...2	11.5929	-0.238418	0.559947	-0.425787	0.670263	0.850961	No
Terrimonas.lutea	11.5658	0.777855	0.999561	0.778196	0.436453	0.679942	No
Sphingomonas.melonis...2	11.5516	1.32832	0.962914	1.37947	0.167749	0.414257	No
Kribbella.shirazensis...7	11.5408	-0.019015	0.432216	-0.0439942	0.964909	0.998155	No
Sporichthya.polymorpha...2	11.5275	0.569559	0.470977	1.20931	0.226543	0.488032	No
Nemorincola.caseinilytica	11.4555	0.342023	0.908382	0.376518	0.706531	0.861883	No
Altererythrobacter.soli...5	11.3145	0.0129479	0.488358	0.0265131	0.978848	0.998467	No
Kribbella.podocarpi...7	10.9543	-0.0778394	0.580078	-0.134188	0.893254	0.968253	No
Rhodanobacter.terrae	10.8701	-1.08082	0.520448	-2.0767	0.0378289	0.172143	No
Nitrobacter.hamburgensis	10.8464	-0.48824	0.727106	-0.671484	0.501912	0.730404	No
Gemmata.massiliana	10.8427	0.181286	0.449415	0.403381	0.686668	0.856281	No
Jatrophihabitans.telluris...2	10.659	-0.313937	0.558841	-0.561765	0.574276	0.778131	No
Aridibacter.famidurans...2	10.633	1.63964	1.5744	1.04144	0.297673	0.560733	No
Humibacter.albus	10.192	-0.067465	1.85862	-0.0362985	0.971044	0.998155	No
Streptomyces.niveiscabiei...3	10.1801	-0.429401	0.739599	-0.580586	0.56152	0.7709	No
Bacillus.paranthracis...10	10.1211	2.10433	0.499623	4.21183	2.53308e-05	0.000854916	No
Rhizobium.arenae	10.0057	-2.63925	1.04115	-2.53493	0.0112469	0.0799124	No
Sphingomonas.mali...3	10.0009	0.56538	1.00977	0.559907	0.575543	0.778131	No
Aquihabitans.daechungensis	9.93378	-0.248739	0.477154	-0.521297	0.60216	0.796976	No
Burkholderia.rinojensis...2	9.93314	-2.58851	0.724466	-3.573	0.00035292	0.00649694	No
Dongia.rigui...2	9.92944	0.65603	0.497204	1.31944	0.187023	0.435579	No
Caulobacter.mirabilis	9.9145	0.329952	0.349862	0.943092	0.345634	0.608616	No
Solirubrobacter.ginsenosidimutans	9.74008	0.00928962	0.612468	0.0151675	0.987899	0.998467	No
Flavitalea.populi	9.56854	-0.411589	0.655458	-0.627941	0.530043	0.752529	No
Leptothrix.discophora...2	9.42208	-2.60691	1.39431	-1.86967	0.0615293	0.242981	No
Paraburkholderia.mimosarum	9.39324	-2.7476	1.19243	-2.3042	0.0212117	0.111568	No
Flavobacterium.macrobrachii	9.28349	2.46434	1.69087	1.45743	0.144997	0.391491	No
Acidobacterium.capsulatum	9.26234	-0.277279	0.603513	-0.459441	0.645918	0.830465	No
Panacibacter.ginsenosidivorans	9.10858	0.856064	0.955881	0.895576	0.370479	0.629587	No
Mycolicibacterium.rhodesiae	9.1026	-1.50266	1.15038	-1.30623	0.191474	0.440608	No
Ferrovibrio.soli	9.00711	1.66993	1.35444	1.23293	0.217601	0.475127	No
Paraburkholderia.dipogonis...2	8.96748	-2.99599	1.06171	-2.82185	0.00477477	0.0471654	No
Flavobacterium.paronense	8.8043	-5.34482	1.99096	-2.68454	0.00726301	0.0612816	No
Chujaibacter.soli...2	8.78534	0.670111	0.445223	1.50511	0.132295	0.366983	No
Mesorhizobium.sediminum...4	8.72024	-0.482253	0.768998	-0.627118	0.530582	0.752529	No
Novosphingobium.arabidopsis	8.64043	0.55543	0.422096	1.31588	0.188213	0.435579	No
Caulobacter.daechungensis	8.5524	0.37828	0.362675	1.04303	0.296936	0.560733	No
Telmatobacter.bradus	8.54114	-0.356875	0.445304	-0.801418	0.42289	0.679942	No
Blastocatella.fastidiosa	8.50459	-0.311458	1.25207	-0.248754	0.803551	0.923963	No
Nitrospirillum.amazonense	8.46311	0.628321	0.419984	1.49606	0.134638	0.370942	No
Massilia.varians...2	8.39186	-1.22882	1.32587	-0.926808	0.354026	0.616686	No
Sediminibacterium.goheungense	8.36016	0.160321	0.57607	0.278302	0.780781	0.909312	No
Jatrophihabitans.endophyticus...3	8.25082	0.167239	0.495987	0.337184	0.735978	0.873889	No
Sphingomonas.insulae...2	8.22789	-0.756132	0.574054	-1.31718	0.187779	0.435579	No
Frateuria.terrea	8.16904	0.497957	0.538216	0.925199	0.354862	0.616686	No
Methylibium.petroleiphilum	8.13954	-6.55994	2.00045	-3.27924	0.00104086	0.0150553	No
Rhizomicrobium.electricum	8.01654	-0.77004	0.535146	-1.43893	0.150169	0.397507	No
Acidipila.dinghuensis	8.00016	0.564095	0.499308	1.12975	0.25858	0.523625	No
Mucilaginibacter.craterilacus...2	7.95457	0.248826	0.633954	0.392499	0.69469	0.857772	No
Shinella.curvata	7.90776	0.503117	0.980262	0.513248	0.607778	0.801792	No
Sphingobium.barthaii...3	7.90664	2.48127	1.06083	2.33899	0.0193362	0.108766	No
Massilia.suwonensis	7.88312	1.59492	1.38579	1.15091	0.249769	0.516305	No
Singulisphaera.rosea	7.86856	0.187024	0.496148	0.376952	0.70621	0.861883	No
Nakamurella.intestinalis	7.84153	-0.0989542	0.951707	-0.103976	0.917189	0.977265	No
Frankia.discariae...4	7.77416	0.462084	0.548963	0.841739	0.399934	0.658428	No
Gryllotalpicola.kribbensis	7.71906	-0.0780973	0.711024	-0.109838	0.912538	0.977265	No
Herbaspirillum.seropedicae...2	7.63083	0.632561	0.557467	1.13471	0.256499	0.52202	No
Taibaiella.soli	7.5216	0.331195	0.544587	0.608158	0.543083	0.757132	No
Azohydromonas.australica	7.39307	-5.40798	1.99504	-2.71071	0.00671393	0.0591118	No
Humibacter.aquilariae	7.37109	-0.461265	0.627758	-0.734781	0.462473	0.698886	No
Acidisphaera.rubrifaciens	7.33678	-0.222486	0.512106	-0.434452	0.66396	0.84561	No
Dyella.humi...3	7.30978	1.0713	0.461673	2.32048	0.0203149	0.10989	No
Altererythrobacter.salegens	7.2763	0.644309	0.422865	1.52368	0.12759	0.361355	No
Devosia.mishustinii	7.27208	1.11515	1.40142	0.795733	0.426187	0.679942	No
Brevundimonas.balnearis	7.25532	0.719491	0.459833	1.56468	0.117658	0.347822	No
Paraburkholderia.denitrificans	7.21895	-6.08214	1.68939	-3.6002	0.000317978	0.00613243	No
Dongia.mobilis	7.17526	0.959927	0.623028	1.54074	0.123379	0.351891	No
Heliimonas.saccharivorans	7.1394	-0.543254	0.811415	-0.669515	0.503167	0.730404	No
Mycobacterium.interjectum	7.1024	0.398814	0.46806	0.852058	0.394182	0.65481	No
Burkholderia.thailandensis...3	7.08286	0.06217	0.614035	0.101248	0.919353	0.977265	No
Dongia.mobilis...2	6.95882	1.16969	0.618645	1.89073	0.058661	0.237577	No
Sphingobium.chlorophenolicum	6.93794	-5.76833	1.92487	-2.99674	0.00272883	0.0306994	No
Nocardia.vermiculata	6.9247	0.412168	0.625055	0.659411	0.509632	0.737146	No
Asticcacaulis.taihuensis	6.88672	-0.854515	0.745406	-1.14637	0.25164	0.516305	No
Flavobacterium.caeni	6.87548	0.0181944	1.12149	0.0162235	0.987056	0.998467	No
Lactobacillus.rhamnosus	6.87155	1.91774	0.803936	2.38543	0.0170591	0.100129	No
Rhizobium.altiplani...3	6.85218	-4.69181	1.50651	-3.11436	0.00184347	0.0233314	No
Streptomyces.cerasinus...3	6.6813	0.142041	0.640131	0.221894	0.824396	0.931627	No
Amnibacterium.kyonggiense	6.66452	-0.0102863	0.70983	-0.0144912	0.988438	0.998467	No
Mycobacterium.florentinum...9	6.66259	0.141232	0.548386	0.257542	0.796761	0.921966	No
Conexibacter.stalactiti...3	6.60978	-0.318844	0.570729	-0.558661	0.576393	0.778131	No
Metallibacterium.scheffleri	6.60158	0.272477	0.981615	0.27758	0.781334	0.909312	No
Mesorhizobium.olivaresii...2	6.54883	-0.23973	0.615281	-0.389627	0.696812	0.857778	No
Mesorhizobium.waimense...6	6.5362	-2.93151	1.22141	-2.4001	0.0163904	0.0999452	No
Rhizobium.azooxidifex	6.46679	0.4524	0.960927	0.470796	0.637787	0.827832	No
Methylocystis.parvus...2	6.45926	0.893295	0.417198	2.14118	0.0322599	0.153709	No
Marmoricola.pocheonensis	6.41863	0.690144	0.439934	1.56874	0.116707	0.347822	No
Rhodoplanes.azumiensis...4	6.3922	0.0331406	0.579663	0.0571722	0.954408	0.993664	No
Silvibacterium.bohemicum	6.37271	-0.73099	0.732538	-0.997886	0.318334	0.583373	No
Mucilaginibacter.kameinonensis	6.31993	0.559065	1.01887	0.548711	0.583204	0.781491	No
Cephaloticoccus.capnophilus	6.2362	1.40383	0.700952	2.00275	0.0452044	0.196858	No
Pseudarthrobacter.chlorophenolicus	6.21378	-3.43093	1.42364	-2.40996	0.0159541	0.099406	No
Mucilaginibacter.calamicampi	6.13766	-1.49478	1.52697	-0.978915	0.327622	0.586128	No
Chitinophaga.barathri	6.08837	0.595717	0.844436	0.705462	0.480523	0.707679	No
Castellaniella.hirudinis	6.04139	-0.633539	0.994962	-0.636747	0.524289	0.752529	No
Bacillus.wiedmannii...10	5.9413	2.03678	0.780649	2.60909	0.00907835	0.0708179	No
Mucilaginibacter.gotjawali	5.90222	0.112181	0.594474	0.188707	0.850323	0.946101	No
Nocardioides.marinus...2	5.88469	-0.424577	1.06341	-0.399261	0.689701	0.856685	No
Hyphomicrobium.denitrificans	5.79365	-0.333254	0.622072	-0.535716	0.592155	0.786304	No
Paraburkholderia.ferrariae	5.76288	-3.54036	1.61556	-2.19142	0.0284215	0.138683	No
Paraburkholderia.oxyphila...2	5.74226	-1.37598	0.746943	-1.84215	0.0654537	0.252191	No
Phenylobacterium.haematophilum	5.73068	-5.78463	1.57414	-3.6748	0.000238038	0.00526319	No
Caballeronia.jiangsuensis	5.67926	-4.78891	1.55943	-3.07094	0.00213387	0.0254182	No
Methylocystis.hirsuta...3	5.66948	0.0388466	0.526418	0.0737942	0.941174	0.993664	No
Leptothrix.discophora	5.64987	-0.670556	1.07094	-0.62614	0.531223	0.752529	No
Bacillus.oryzisoli...4	5.64987	-0.0371553	0.612277	-0.0606838	0.951611	0.993664	No
Taibaiella.smilacinae	5.58711	1.40748	0.852782	1.65046	0.0988493	0.312765	No
Lacunisphaera.limnophila...2	5.58035	0.851161	0.6786	1.25429	0.209737	0.466723	No
Paraburkholderia.unamae	5.56564	-2.24543	1.26775	-1.77119	0.0765294	0.279229	No
Nakamurella.flavida	5.51583	0.627165	0.588028	1.06656	0.286173	0.546698	No
Rhodovastum.atsumiense	5.51095	-0.063449	0.475741	-0.133369	0.893902	0.968253	No
Shinella.fusca	5.49838	-0.684393	1.12369	-0.609059	0.542486	0.757132	No
Flaviaesturariibacter.luteus	5.48089	-0.532152	0.686416	-0.775262	0.438185	0.679942	No
Emticicia.aquatica	5.38386	2.49415	1.59949	1.55934	0.118917	0.348995	No
Rudaea.cellulosilytica	5.29596	-0.818085	0.586796	-1.39415	0.163271	0.409479	No
Flexivirga.alba	5.2941	-0.0620936	0.554678	-0.111945	0.910867	0.977265	No
Porphyrobacter.tepidarius...2	5.29214	0.762502	0.486607	1.56698	0.11712	0.347822	No
Paraburkholderia.peleae...2	5.28177	-1.50888	0.871117	-1.73212	0.0832523	0.284793	No
Bauldia.consociata	5.27751	0.723711	0.632338	1.1445	0.252416	0.516305	No
Pedobacter.mongoliensis	5.26783	-0.45501	1.84623	-0.246454	0.805331	0.923963	No
Sphingomonas.aquatilis...2	5.1992	0.125182	0.909494	0.137639	0.890526	0.968253	No
Sphingomonas.limnosediminicola	5.12459	-0.2644	0.631444	-0.418724	0.675418	0.853465	No
Actinospica.robiniae	5.05671	0.0408944	0.680509	0.0600938	0.952081	0.993664	No
Burkholderia.arboris...2	5.02203	-4.02378	1.47029	-2.73672	0.00620553	0.0558498	No
Pseudorhodoplanes.sinuspersici...2	5.01349	-0.0021858	0.602742	-0.00362643	0.997107	0.998467	No
Nocardioides.montaniterrae	5.00929	-0.0208396	1.0156	-0.0205195	0.983629	0.998467	No
Thiomonas.delicata	4.9985	-1.57395	0.858126	-1.83417	0.0666282	0.252191	No
Mucilaginibacter.gossypiicola	4.97012	-2.2301	1.33976	-1.66455	0.0960021	0.30834	No
Conexibacter.woesei...2	4.9049	-0.530514	0.683732	-0.775908	0.437803	0.679942	No
Rhodanobacter.soli...2	4.89777	0.392016	0.543614	0.721128	0.470831	0.70364	No
Paraburkholderia.sprentiae...2	4.81708	-1.37434	0.694728	-1.97825	0.0479008	0.204209	No
Dyella.flava	4.77071	-0.946209	0.980535	-0.964992	0.334549	0.59167	No
Brevundimonas.humi	4.69124	0.789313	0.930166	0.848572	0.396119	0.65481	No
Gaiella.occulta	4.66438	1.12451	0.577591	1.94689	0.0515479	0.215226	No
Burkholderia.humi..Srinivasan.et.al..2013	4.65682	-1.12318	1.15582	-0.971757	0.331172	0.588265	No
Paraburkholderia.ginsengisoli	4.633	-4.32467	1.36341	-3.17195	0.00151418	0.0204414	No
Caballeronia.terrestris	4.59596	-3.57422	1.57937	-2.26307	0.0236316	0.121149	No
Paraburkholderia.dipogonis...3	4.59309	-0.733483	1.68305	-0.435805	0.662978	0.84561	No
Schlesneria.paludicola	4.56558	0.448478	0.821085	0.546201	0.584927	0.781491	No
Mesorhizobium.thiogangeticum	4.51476	-1.32304	0.779896	-1.69643	0.0898046	0.298918	No
Nitrosospira.multiformis...2	4.50478	0.738714	0.510674	1.44655	0.148024	0.397017	No
Sediminibacterium.aquarii	4.4817	0.971004	0.527727	1.83997	0.065772	0.252191	No
Phenylobacterium.falsum	4.46643	0.93645	0.90253	1.03758	0.299464	0.561496	No
Pseudomonas.carboxydohydrogena...2	4.46201	1.05951	0.683949	1.54911	0.121355	0.351063	No
Devosia.mishustinii...3	4.45538	0.00834336	0.70771	0.0117892	0.990594	0.998467	No
Mesorhizobium.plurifarium...4	4.42951	-2.08004	1.04959	-1.98176	0.0475063	0.204209	No
Burkholderia.thailandensis...2	4.41002	-1.22178	1.14251	-1.06938	0.2849	0.546698	No
Taibaiella.koreensis	4.39072	0.66047	0.670009	0.985762	0.32425	0.586128	No
Azohydromonas.ureilytica	4.36434	-5.21407	1.98198	-2.63074	0.00851987	0.0704193	No
Phenylobacterium.muchangponense	4.30296	0.724158	0.787549	0.919508	0.35783	0.616686	No
Gemmatimonas.aurantiaca	4.3026	2.31759	1.37826	1.68153	0.0926593	0.301229	No
Arthrobacter.alpinus	4.30249	1.21492	1.6223	0.748888	0.453925	0.691126	No
Taibaiella.yonginensis	4.30044	-1.28777	0.995639	-1.29341	0.195869	0.445658	No
Rhizobium.rhizoryzae	4.26746	-2.1307	1.16952	-1.82186	0.0684756	0.256784	No
Acidovorax.avenae...2	4.24893	1.46228	1.33901	1.09206	0.274808	0.540277	No
Asticcacaulis.benevestitus	4.23794	0.254529	0.832417	0.305771	0.759779	0.891914	No
Pseudonocardia.spinosispora	4.20483	1.43997	0.517948	2.78014	0.00543353	0.0514766	No
Rhizorhabdus.dicambivorans	4.19615	0.084149	0.644843	0.130495	0.896175	0.968253	No
Flavobacterium.luteum...2	4.19207	6.69148	2.56761	2.60611	#N/A	#N/A	No
Mesorhizobium.cantuariense...4	4.1717	0.258331	0.708856	0.364434	0.715534	0.864067	No
Terrimonas.arctica	4.16915	2.18902	1.44824	1.5115	0.130662	0.364952	No
Mycobacterium.scrofulaceum...2	4.16753	-0.458528	0.606703	-0.75577	0.449787	0.687743	No
Alicyclobacillus.hesperidum...2	4.14886	3.47037	1.48699	2.33382	0.0196052	0.108769	No
Herbaspirillum.seropedicae	4.14008	-0.252396	0.963985	-0.261826	0.793456	0.920773	No
Dyella.acidisoli...3	4.1023	1.05268	0.615501	1.71028	0.0872134	0.294345	No
Bifidobacterium.animalis	4.09225	1.42202	1.01929	1.39511	0.162984	0.409479	No
Fluviicola.hefeinensis	4.07324	-2.86994	1.56198	-1.83737	0.0661551	0.252191	No
Mucilaginibacter.yixingensis...2	4.03137	-0.405685	1.09162	-0.371637	0.710163	0.863712	No
Terrimonas.crocea	4.01416	2.79842	1.46076	1.91572	0.0554003	0.226638	No
Asaia.siamensis...7	3.98401	-0.22841	0.682701	-0.334568	0.737951	0.873889	No
Chelativorans.composti	3.97947	0.15422	0.86115	0.179086	0.85787	0.951883	No
Sphingomonas.agri	3.97822	0.738432	0.661321	1.1166	0.264165	0.52778	No
Caulobacter.mirabilis...2	3.93544	0.916669	0.565481	1.62104	0.105009	0.327142	No
Granulicella.acidiphila...2	3.92717	-0.124872	0.602384	-0.207296	0.835779	0.936348	No
Nakamurella.endophytica	3.90544	-0.795004	1.01686	-0.781822	0.434319	0.679942	No
Nocardioides.cavernae	3.8745	-0.642941	0.916902	-0.70121	0.483172	0.709002	No
Edaphobacter.acidisoli...2	3.8106	0.221086	0.631667	0.350004	0.726335	0.870313	No
Actinocorallia.longicatena	3.79473	0.172076	0.722952	0.238019	0.811867	0.926214	No
Mucilaginibacter.frigoritolerans	3.76279	0.166669	0.657087	0.253649	0.799767	0.922808	No
Fulvimonas.soli...2	3.70027	1.0435	0.593509	1.75818	0.0787163	0.280175	No
Actinomadura.nitritigenes...2	3.69467	0.681117	0.964244	0.706374	0.479955	0.707679	No
Galbitalea.soli...2	3.66878	-0.628072	1.10377	-0.569025	0.569339	0.776372	No
Sphingomonas.soli	3.6518	0.97359	1.61206	0.603941	0.545883	0.757132	No
Rhodanobacter.humi...2	3.63981	-0.0675697	0.734478	-0.0919968	0.926701	0.982497	No
Devosia.geojensis	3.61476	-0.673251	0.839986	-0.801503	0.422841	0.679942	No
Rhodoplanes.oryzae...4	3.6043	-0.479481	0.881774	-0.543769	0.5866	0.781491	No
Singulisphaera.acidiphila	3.59921	-1.52172	0.812458	-1.87298	0.0610716	0.242981	No
Pseudomonas.thivervalensis	3.49034	-4.48883	1.79001	-2.50771	0.0121516	0.0820235	No
Noviherbaspirillum.canariense	3.48745	-1.97313	1.08724	-1.8148	0.0695551	0.258439	No
Sphingomonas.oligoaromativorans	3.43546	-0.114379	0.849772	-0.134599	0.892929	#N/A	No
Rhizomicrobium.electricum...2	3.43527	-0.226933	0.721617	-0.314478	0.753158	#N/A	No
Marmoricola.aequoreus	3.42612	0.332448	0.902732	0.368269	0.712673	#N/A	No
Rhodanobacter.aciditrophus	3.41983	0.00739646	0.820184	0.00901805	0.992805	#N/A	No
Sphingobium.vulgare	3.3986	0.597277	0.758466	0.78748	0.431001	#N/A	No
Aridibacter.nitratireducens...2	3.36711	1.92968	1.63151	1.18276	0.236903	#N/A	No
Caulobacter.ginsengisoli	3.34825	0.460088	0.776158	0.592776	0.553331	#N/A	No
Massilia.phosphatilytica...2	3.33619	-2.84675	2.13455	-1.33365	0.182318	#N/A	No
Gordonia.desulfuricans	3.33072	-3.53578	2.04514	-1.72887	0.0838323	#N/A	No
Acidovorax.wautersii...6	3.29882	-3.0503	2.46635	-1.23677	0.216173	#N/A	No
Aciditerrimonas.ferrireducens	3.29068	-0.224462	0.707543	-0.317241	0.751061	#N/A	No
Bacillus.pacificus...10	3.28725	2.40831	0.710997	3.38723	0.000706027	#N/A	No
Porphyrobacter.neustonensis...5	3.26075	-1.34557	1.36437	-0.986222	0.324024	#N/A	No
Brevundimonas.aveniformis...4	3.26034	1.60565	0.749293	2.14289	0.0321219	#N/A	No
Acidobacterium.ailaaui...3	3.26031	-0.593646	0.691429	-0.858578	0.390573	#N/A	No
Paraburkholderia.caffeinilytica	3.25985	-2.2223	1.3738	-1.61763	0.105742	#N/A	No
Flaviaesturariibacter.luteus...2	3.25965	-0.748969	0.812933	-0.921317	0.356885	#N/A	No
Rhizobium.endophyticum	3.25902	-3.0212	1.63937	-1.84291	0.0653427	#N/A	No
Mycobacterium.simiae...9	3.25647	-0.119208	0.628693	-0.189613	0.849612	#N/A	No
Caballeronia.temeraria...2	3.2449	-3.74434	1.53121	-2.44534	0.0144716	#N/A	No
Terrimonas.soli	3.23244	1.08884	1.25488	0.867679	0.38557	#N/A	No
Afipia.felis...2	3.20841	-0.190662	0.86197	-0.221193	0.824942	#N/A	No
Paraburkholderia.sediminicola	3.18876	-2.89102	1.41039	-2.0498	0.0403837	#N/A	No
Gordonia.polyisoprenivorans	3.17975	-1.35949	1.04369	-1.30259	0.192715	#N/A	No
Diaphorobacter.polyhydroxybutyrativorans...3	3.17635	-3.09178	2.04118	-1.5147	0.129848	#N/A	No
Deinococcus.soli.Cha.et.al..2016	3.15646	-3.28872	1.49067	-2.2062	0.0273699	#N/A	No
Streptomyces.chilikensis...9	3.14966	0.322623	0.796781	0.404909	0.685545	#N/A	No
Arthrobacter.ginkgonis	3.11212	-0.0674694	1.73623	-0.0388597	0.969002	#N/A	No
Paraburkholderia.ferrariae...3	3.08224	-2.59761	1.51188	-1.71813	0.0857721	#N/A	No
Azospirillum.oryzae...2	3.02001	0.713039	0.7126	1.00062	0.317012	#N/A	No
Mucilaginibacter.composti	3.00171	-0.0168959	0.95317	-0.017726	0.985857	#N/A	No
Legionella.rowbothamii	3.00044	-0.494742	2.43454	-0.203218	0.838965	#N/A	No
Geodermatophilus.sabuli...3	2.99508	-0.0796431	0.656792	-0.121261	0.903485	#N/A	No
Acidocella.aquatica...2	2.99313	-3.46468	2.06768	-1.67564	0.0938086	#N/A	No
Paraburkholderia.mimosarum...2	2.99252	-1.06106	1.04207	-1.01823	0.30857	#N/A	No
Frigidibacter.albus...2	2.98716	-0.881593	1.23507	-0.713801	0.47535	#N/A	No
Alicyclobacillus.sacchari...2	2.97393	2.20419	1.23816	1.78021	0.0750417	#N/A	No
Methylosinus.trichosporium	2.94523	0.692893	0.715579	0.968297	0.332896	#N/A	No
Streptomyces.leeuwenhoekii...9	2.92606	-1.84246	1.18191	-1.55888	0.119025	#N/A	No
Pullulanibacillus.naganoensis	2.9023	-1.7964	1.67841	-1.0703	0.284483	#N/A	No
Bordetella.flabilis	2.86487	-1.80985	1.426	-1.26918	0.204377	#N/A	No
Mucilaginibacter.antarcticus	2.84951	-0.3963	0.987161	-0.401455	0.688085	#N/A	No
Bordetella.flabilis...2	2.84398	-3.26492	1.45378	-2.24581	0.0247161	#N/A	No
Mucilaginibacter.pocheonensis	2.84086	0.0238812	1.14461	0.020864	0.983354	#N/A	No
Brevundimonas.naejangsanensis	2.8223	0.67719	0.64201	1.0548	0.291519	#N/A	No
Rhizobium.subbaraonis	2.79029	0.329141	1.17103	0.281069	0.778657	#N/A	No
Geodermatophilus.sabuli	2.77181	1.03056	0.623723	1.65227	0.0984798	#N/A	No
Sphingopyxis.indica...4	2.75936	-1.05093	1.00162	-1.04924	0.294069	#N/A	No
Sphingomonas.kyungheensis...3	2.7576	0.441649	0.750508	0.588466	0.556219	#N/A	No
Sporichthya.brevicatena...2	2.73225	0.451166	0.749941	0.601602	0.547439	#N/A	No
Sphingomonas.echinoides...3	2.72035	0.666227	1.13779	0.585545	0.558181	#N/A	No
Mucilaginibacter.psychrotolerans	2.71076	-0.145671	0.857297	-0.169919	0.865074	#N/A	No
Dyella.koreensis	2.70803	0.185788	0.819464	0.226719	0.820642	#N/A	No
Mucilaginibacter.boryungensis	2.70189	-0.235671	0.799884	-0.294632	0.768275	#N/A	No
Chitinophaga.ginsengisegetis	2.70037	0.371301	0.741025	0.501064	0.616326	#N/A	No
Bacteriovorax.stolpii	2.697	4.83532	1.83291	2.63806	0.00833827	#N/A	No
Cellulomonas.phragmiteti	2.63272	0.0891517	0.768325	0.116034	0.907626	#N/A	No
Streptomyces.spongiicola	2.62761	-0.690099	0.867904	-0.795132	0.426537	#N/A	No
Stella.humosa	2.61947	0.210845	0.750787	0.280832	0.778839	#N/A	No
Asaia.siamensis...8	2.61676	-0.876304	0.830952	-1.05458	0.291618	#N/A	No
Pseudomonas.glareae...2	2.61346	-2.93554	2.82831	-1.03791	0.29931	#N/A	No
Pseudomonas.baetica...3	2.61068	-1.3437	2.78149	-0.483088	0.629033	#N/A	No
Fimbriimonas.ginsengisoli	2.60861	0.408798	0.963322	0.424363	0.671301	#N/A	No
Tepidisphaera.mucosa	2.58933	-1.44402	1.65059	-0.87485	0.381656	#N/A	No
Lactobacillus.animalis...3	2.58643	-3.44436	1.71544	-2.00786	0.0446578	#N/A	No
Methylocystis.rosea	2.56642	1.27675	0.715073	1.78549	0.0741823	#N/A	No
Parvibaculum.lavamentivorans...2	2.53814	0.333354	0.719871	0.463074	0.643311	#N/A	No
Streptomyces.verrucosisporus	2.50875	0.572761	0.885547	0.646788	0.517769	#N/A	No
Luteimicrobium.album...2	2.50056	-1.01718	1.55378	-0.654648	0.512694	#N/A	No
Asticcacaulis.biprosthecium...2	2.47934	1.78477	0.918652	1.94281	0.0520391	#N/A	No
Paenibacillus.chitinolyticus...2	2.47305	-0.288227	0.810252	-0.355725	0.722046	#N/A	No
Streptomyces.hebeiensis...3	2.43553	0.51044	0.705156	0.723869	0.469146	#N/A	No
Sphingomonas.wittichii...3	2.43262	-0.117034	0.957092	-0.122281	0.902676	#N/A	No
Paenibacillus.arcticus	2.41305	1.62473	1.11398	1.45849	0.144706	#N/A	No
Bryocella.elongata	2.39	-1.25702	1.01671	-1.23636	0.216324	#N/A	No
Edaphobacter.modestus...3	2.38889	0.476699	0.739594	0.644541	0.519224	#N/A	No
Terriglobus.saanensis	2.37407	0.114617	0.667443	0.171725	0.863653	#N/A	No
Micropepsis.pineolensis	2.36786	-0.220655	0.998212	-0.22105	0.825053	#N/A	No
Streptacidiphilus.carbonis...2	2.35523	0.0482487	0.934035	0.0516562	0.958803	#N/A	No
Phenylobacterium.immobile	2.34556	2.40147	1.56947	1.53011	0.125989	#N/A	No
Lacunisphaera.parvula	2.33062	1.60451	2.10383	0.76266	0.445666	#N/A	No
Streptomyces.alni	2.31796	0.167508	0.863086	0.194081	0.846113	#N/A	No
Pandoraea.apista...2	2.30491	-2.92974	1.39752	-2.09638	0.0360483	#N/A	No
Niastella.vici	2.30235	1.38358	0.916011	1.51044	0.130931	#N/A	No
Mucilaginibacter.ximonensis	2.29866	-0.111312	0.800996	-0.138967	0.889476	#N/A	No
Corticibacterium.populi	2.28712	1.07538	0.903613	1.19009	0.23401	#N/A	No
Mycobacterium.cookii...9	2.28414	0.392984	0.707044	0.555814	0.578338	#N/A	No
Oxalicibacterium.flavum	2.26152	-0.256864	0.867423	-0.296123	0.767136	#N/A	No
Aquabacterium.parvum	2.25391	1.798	1.13405	1.58547	0.11286	#N/A	No
Castellaniella.denitrificans	2.25022	-0.539865	1.22237	-0.441655	0.658739	#N/A	No
Dyella.humi...2	2.241	-0.409748	0.922351	-0.444243	0.656867	#N/A	No
Brevundimonas.albigilva...4	2.24074	1.70877	0.697722	2.44907	0.0143226	#N/A	No
Streptacidiphilus.torunensis...2	2.22631	-0.335422	0.93224	-0.359802	0.718995	#N/A	No
Arthrobacter.ginkgonis...2	2.22529	0.894324	1.76099	0.507853	0.611556	#N/A	No
Leifsonia.shinshuensis...4	2.22519	-0.314094	1.10773	-0.283547	0.776758	#N/A	No
Nocardioides.baekrokdamisoli...2	2.22227	0.111342	1.19181	0.0934227	0.925568	#N/A	No
Porphyrobacter.algicida...2	2.22139	0.364723	0.813215	0.448496	0.653795	#N/A	No
Pseudaminobacter.manganicus	2.22082	-0.753829	1.18773	-0.63468	0.525637	#N/A	No
Dokdonella.soli	2.21843	-0.474074	0.957305	-0.495217	0.620447	#N/A	No
Reyranella.soli	2.21407	1.48837	0.924367	1.61015	0.107365	#N/A	No
Brevundimonas.balnearis...3	2.20915	0.0276038	0.784814	0.0351724	0.971942	#N/A	No
Edaphobacter.dinghuensis...2	2.20639	0.362232	1.02124	0.354698	0.722816	#N/A	No
Byssovorax.cruenta	2.19914	1.84354	1.44853	1.2727	0.203125	#N/A	No
Sphingomonas.formosensis	2.18787	-0.0920758	0.82695	-0.111344	0.911344	#N/A	No
Mycobacterium.branderi	2.18606	-0.249383	0.855729	-0.291427	0.770725	#N/A	No
Devosia.yakushimensis...3	2.18385	0.826695	1.02175	0.809097	0.41846	#N/A	No
Streptomyces.baliensis...10	2.14646	-3.39623	1.86008	-1.82586	0.0678718	#N/A	No
Rhodanobacter.ginsengisoli...2	2.14615	-3.4262	1.61953	-2.11556	0.0343825	#N/A	No
Racemicystis.persica...2	2.1395	-0.361818	1.01613	-0.356072	0.721786	#N/A	No
Actinomadura.montaniterrae...2	2.13886	-1.16882	1.23336	-0.947672	0.343297	#N/A	No
Paenibacillus.cavernae	2.13279	-0.63403	0.846017	-0.74943	0.453598	#N/A	No
Caulobacter.fusiformis	2.0946	0.173635	1.45315	0.119488	0.904889	#N/A	No
Nevskia.terrae	2.09223	0.141689	1.478	0.0958654	0.923627	#N/A	No
Bosea.minatitlanensis...2	2.07327	-1.32484	1.27628	-1.03805	0.299249	#N/A	No
Paraburkholderia.solisilvae	2.06052	-2.98706	1.66045	-1.79895	0.0720263	#N/A	No
Aetherobacter.rufus	2.04745	-0.395015	1.7788	-0.222068	0.824261	#N/A	No
Emticicia.soli...2	2.04695	1.34653	1.67717	0.802858	0.422057	#N/A	No
Acidisoma.sibiricum	2.03271	-0.245641	0.926059	-0.265254	0.790814	#N/A	No
Caballeronia.terrestris...2	2.02866	-3.45126	1.35866	-2.54019	0.0110793	#N/A	No
Brevundimonas.naejangsanensis...2	2.01377	1.75241	0.715695	2.44854	0.0143436	#N/A	No
Mucilaginibacter.angelicae...2	2.01192	0.361313	0.767141	0.470986	0.637651	#N/A	No
Conexibacter.arvalis	2.00021	0.158058	0.748616	0.211133	0.832783	#N/A	No
Mucilaginibacter.gynuensis	1.99631	1.13966	1.08696	1.04848	0.294419	#N/A	No
Terrimonas.rhizosphaerae	1.98976	1.04681	1.96193	0.533561	0.593645	#N/A	No
Nitrosomonas.oligotropha	1.98043	0.216488	1.30401	0.166017	0.868143	#N/A	No
Pseudarthrobacter.polychromogenes...7	1.9789	0.257257	1.492	0.172424	0.863104	#N/A	No
Sphingopyxis.chilensis...4	1.95688	1.33874	1.49132	0.897689	0.369352	#N/A	No
Acinetobacter.vivianii...10	1.95183	0.44446	1.57631	0.281963	0.777972	#N/A	No
Paraburkholderia.ginsengisoli...2	1.95002	-1.74687	1.54372	-1.1316	0.257801	#N/A	No
Novosphingobium.hassiacum	1.93725	-0.251598	1.11794	-0.225054	0.821937	#N/A	No
Dyella.agri	1.92618	0.301753	1.1724	0.25738	0.796885	#N/A	No
Bradyrhizobium.japonicum...4	1.90917	-0.567953	0.982302	-0.578185	0.563139	#N/A	No
Brevundimonas.albigilva...3	1.88227	0.228473	0.932095	0.245117	0.806365	#N/A	No
Rhizobium.qilianshanense...3	1.87672	-0.249901	1.29667	-0.192725	0.847174	#N/A	No
Granulicella.arctica	1.87034	-0.72873	0.935542	-0.778939	0.436016	#N/A	No
Mucilaginibacter.soyangensis...2	1.86769	1.38055	2.05681	0.671207	0.502089	#N/A	No
Lacunisphaera.anatis...2	1.85463	1.29035	0.932993	1.38302	0.166659	#N/A	No
Acidipila.dinghuensis...2	1.84853	-0.034448	0.907005	-0.0379799	0.969704	#N/A	No
Porphyrobacter.colymbi...5	1.84747	-2.04239	1.48687	-1.37362	0.169559	#N/A	No
Caulobacter.flavus...4	1.83187	0.591459	1.20884	0.48928	0.624643	#N/A	No
Acidipila.dinghuensis...4	1.78757	0.772344	1.27925	0.603748	0.546011	#N/A	No
Methyloterrigena.soli...2	1.78072	2.78717	1.63803	1.70154	0.088842	#N/A	No
Telmatospirillum.siberiense	1.77629	0.581175	0.860889	0.675088	0.49962	#N/A	No
Rhodanobacter.umsongensis...3	1.77476	-0.483319	1.16558	-0.414659	0.678392	#N/A	No
Flavobacterium.kingsejongi	1.7665	0.525024	1.49575	0.351011	0.72558	#N/A	No
Nocardia.jiangxiensis	1.75568	0.342649	1.30269	0.263033	0.792525	#N/A	No
Paraburkholderia.azotifigens...2	1.75199	-2.08489	1.79891	-1.15898	0.246466	#N/A	No
Blastochloris.viridis...3	1.74586	-0.514988	0.979419	-0.52581	0.599021	#N/A	No
Mesorhizobium.silamurunense...2	1.72987	-0.787887	1.1704	-0.67318	0.500833	#N/A	No
Reyranella.graminifolii	1.72959	-0.937904	1.25529	-0.747163	0.454965	#N/A	No
Arthrobacter.silviterrae	1.72945	-0.0674678	2.07998	-0.0324367	0.974124	#N/A	No
Nocardioides.kongjuensis	1.72241	-4.01766	1.62018	-2.47977	0.0131469	#N/A	No
Nocardioides.cavernae...2	1.72032	0.355349	1.1403	0.311628	0.755323	#N/A	No
Zavarzinella.formosa	1.70276	1.44708	1.93585	0.747514	0.454754	#N/A	No
Paraburkholderia.metrosideri	1.68297	-0.297292	1.52194	-0.195337	0.845129	#N/A	No
Mesorhizobium.mediterraneum...5	1.68122	-1.16239	2.35914	-0.492718	0.622212	#N/A	No
Brevundimonas.bullata...2	1.67144	0.0212891	1.27007	0.0167621	0.986626	#N/A	No
Pseudonocardia.chloroethenivorans...2	1.66318	0.859021	0.890151	0.965029	0.33453	#N/A	No
Massilia.kyonggiensis	1.65854	-3.51075	2.62873	-1.33553	0.181703	#N/A	No
Paraburkholderia.sacchari	1.65245	-2.25838	1.52526	-1.48065	0.138699	#N/A	No
Pararobbsia.alpina	1.64872	0.436666	0.918148	0.475595	0.634363	#N/A	No
Mucilaginibacter.pineti	1.63755	1.90188	0.924475	2.05726	0.0396615	#N/A	No
Panacagrimonas.perspica	1.63053	0.710943	0.904238	0.786235	0.43173	#N/A	No
Bacillus.nealsonii	1.62766	-0.0859299	0.819226	-0.104892	0.916462	#N/A	No
Ramlibacter.monticola	1.62657	0.445782	1.2813	0.347914	0.727905	#N/A	No
Phenylobacterium.deserti	1.6236	0.650072	0.8411	0.772883	0.439592	#N/A	No
Methylosinus.trichosporium...3	1.62096	0.899673	0.852885	1.05486	0.29149	#N/A	No
Rhizobium.mayense...10	1.59258	-4.10282	1.73426	-2.36575	0.0179935	#N/A	No
Ancylobacter.pratisalsi	1.58075	0.135209	0.970911	0.13926	0.889245	#N/A	No
Actinospica.durhamensis	1.57512	0.0904448	1.29621	0.0697765	0.944372	#N/A	No
Nocardioides.iriomotensis	1.55744	0.0756941	1.20479	0.0628278	0.949904	#N/A	No
Gryllotalpicola.daejeonensis	1.55141	-1.23758	1.44885	-0.854175	0.393008	#N/A	No
Altererythrobacter.rigui...2	1.55093	-0.181886	1.34096	-0.135638	0.892107	#N/A	No
Burkholderia.humi..Srinivasan.et.al..2013...2	1.54519	-1.25825	1.29672	-0.970333	0.33188	#N/A	No
Terrimonas.aquatica	1.54105	1.6217	1.18244	1.37148	0.170224	#N/A	No
Legionella.taurinensis	1.53566	1.45672	1.26919	1.14775	0.251071	#N/A	No
Pseudomonas.entomophila...3	1.53519	-2.72585	2.50783	-1.08693	0.277066	#N/A	No
Rhizobium.giardinii	1.53351	1.30994	1.42037	0.922254	0.356396	#N/A	No
Devosia.enhydra...2	1.52565	1.11735	0.998126	1.11945	0.262947	#N/A	No
Chondromyces.apiculatus	1.51523	-1.74077	2.02554	-0.85941	0.390114	#N/A	No
Castellaniella.hirudinis...2	1.50811	-2.06182	1.54783	-1.33207	0.182836	#N/A	No
Lysinimonas.soli	1.50125	1.15493	0.913109	1.26484	0.20593	#N/A	No
Caenimonas.terrae	1.4977	6.25119	4.018	1.5558	0.119756	#N/A	No
Mucilaginibacter.mallensis	1.4816	-0.21897	1.54274	-0.141936	0.887131	#N/A	No
Acinetobacter.johnsonii...10	1.48131	-1.26364	1.79351	-0.704561	0.481083	#N/A	No
Frankia.discariae...2	1.47689	0.543523	1.00032	0.543351	0.586888	#N/A	No
Paraburkholderia.caledonica...2	1.47565	-0.306772	1.61791	-0.18961	0.849615	#N/A	No
Asticcacaulis.benevestitus...2	1.47144	0.246056	2.42463	0.101482	0.919168	#N/A	No
Arthrobacter.stackebrandtii	1.46762	-1.30767	1.95007	-0.670577	0.50249	#N/A	No
Devosia.insulae...2	1.46247	-0.747626	1.2973	-0.576292	0.564418	#N/A	No
Racemicystis.persica	1.44417	-1.18074	1.47795	-0.798903	0.424347	#N/A	No
Caballeronia.sordidicola	1.42078	-2.57078	1.86955	-1.37508	0.169108	#N/A	No
Homoserinibacter.gongjuensis	1.41567	-1.28304	1.67055	-0.768033	0.442467	#N/A	No
Mucilaginibacter.polysacchareus	1.39676	1.18149	1.12556	1.04969	0.293862	#N/A	No
Cryobacterium.mesophilum	1.39145	-2.00252	1.4831	-1.35023	0.176943	#N/A	No
Flavobacterium.fryxellicola...2	1.38424	-1.43382	1.67594	-0.855533	0.392256	#N/A	No
Sphingobium.fuliginis...3	1.38368	3.62374	1.11639	3.24594	0.00117062	#N/A	No
Dyella.jiangningensis...2	1.38193	0.521417	0.83277	0.626124	0.531234	#N/A	No
Terrimonas.pekingensis	1.37568	0.312115	1.08057	0.288843	0.772702	#N/A	No
Sphingomonas.pituitosa...4	1.372	0.653642	1.03505	0.631506	0.52771	#N/A	No
Legionella.steigerwaltii	1.36758	-0.162714	0.99555	-0.163441	0.870171	#N/A	No
Mycobacterium.haemophilum...2	1.3673	-0.184738	1.057	-0.174776	0.861256	#N/A	No
Acidicapsa.acidiphila	1.36276	0.81886	0.937137	0.873789	0.382233	#N/A	No
Massilia.pinisoli	1.35728	-2.1107	2.50237	-0.843479	0.398961	#N/A	No
Roseomonas.fluminis	1.34956	-0.135083	1.02724	-0.131501	0.895379	#N/A	No
Rhodanobacter.humi...3	1.33578	-0.447829	1.1953	-0.374659	0.707914	#N/A	No
Paenarthrobacter.ureafaciens	1.33277	0	2.46081	0	1	#N/A	No
Dokdonella.ginsengisoli	1.33056	0.901753	0.960838	0.938507	0.347984	#N/A	No
Granulicella.acidiphila...3	1.32808	1.28224	0.934004	1.37284	0.169802	#N/A	No
Luteimonas.vadosa	1.32455	0.108631	1.16085	0.0935791	0.925444	#N/A	No
Paraburkholderia.xenovorans...4	1.31873	-2.66348	1.50323	-1.77184	0.0764212	#N/A	No
Paraburkholderia.pallidirosea	1.31503	-2.90296	1.52503	-1.90354	0.0569697	#N/A	No
Acidicaldus.organivorans...2	1.29004	0.161413	1.22122	0.132173	0.894847	#N/A	No
Methyloferula.stellata	1.28832	0.734038	1.03478	0.709363	0.478099	#N/A	No
Brevundimonas.olei	1.28821	1.24431	1.19887	1.0379	0.299317	#N/A	No
Rhodoplanes.piscinae...2	1.28526	0.211726	1.0777	0.196461	0.84425	#N/A	No
Luteolibacter.gellanilyticus	1.27914	-3.23963	2.38387	-1.35898	0.174153	#N/A	No
Caballeronia.catudaia...2	1.27069	-2.80032	2.03797	-1.37407	0.169419	#N/A	No
Mucilaginibacter.polysacchareus...2	1.26998	0.646862	1.03367	0.625791	0.531452	#N/A	No
Herminiimonas.fonticola	1.2591	1.82026	1.7056	1.06722	0.285871	#N/A	No
Jatrophihabitans.endophyticus...2	1.25792	-1.12267	1.59205	-0.705171	0.480704	#N/A	No
Nitrospirillum.amazonense...2	1.24706	1.78089	0.904308	1.96934	0.0489145	#N/A	No
Actinomadura.cremea	1.22518	-0.629587	1.29577	-0.485879	0.627053	#N/A	No
Rhodanobacter.glycinis...2	1.21867	1.78687	1.21978	1.46491	0.142945	#N/A	No
Arthrobacter.bambusae	1.21741	1.21493	2.40554	0.505053	0.613522	#N/A	No
Nocardioides.daecheongensis	1.20011	0.62489	1.1393	0.548485	0.583359	#N/A	No
Nocardioides.tritolerans	1.19379	-0.611373	1.46194	-0.418194	0.675806	#N/A	No
Rudaibacter.terrae...6	1.19206	-2.3581	1.81966	-1.29591	0.195008	#N/A	No
Altererythrobacter.soli...4	1.1841	1.11579	1.17524	0.949418	0.342408	#N/A	No
Pseudarthrobacter.sulfonivorans...4	1.17961	0.894322	1.64042	0.545178	0.585631	#N/A	No
Paraburkholderia.hiiakae	1.1781	-2.29684	1.8421	-1.24686	0.212449	#N/A	No
Prosthecobacter.vanneervenii...2	1.17614	-2.98161	1.91439	-1.55747	0.119358	#N/A	No
Limnohabitans.parvus	1.17139	-2.84016	1.9686	-1.44273	0.149097	#N/A	No
Pelomonas.saccharophila	1.16848	0.30365	2.10472	0.144271	0.885286	#N/A	No
Sphingomonas.hengshuiensis...7	1.16744	0.347016	2.1917	0.158332	0.874195	#N/A	No
Roseomonas.riguiloci...2	1.16348	-1.05315	1.73651	-0.606475	0.5442	#N/A	No
Phenylobacterium.aquaticum	1.15563	-0.816791	1.42081	-0.574877	0.565374	#N/A	No
Niabella.terrae	1.15488	0.308109	1.304	0.236279	0.813216	#N/A	No
Granulicella.pectinivorans	1.15185	-0.781971	1.30036	-0.601352	0.547606	#N/A	No
Deinococcus.yunweiensis	1.14996	-2.50596	1.79154	-1.39877	0.161881	#N/A	No
Caballeronia.humi	1.13587	1.47188	1.5225	0.966749	0.333669	#N/A	No
Phaselicystis.flava	1.13328	1.97874	2.60672	0.759092	0.447797	#N/A	No
Paracoccus.carotinifaciens...3	1.13083	0.117113	1.48959	0.0786209	0.937334	#N/A	No
Reyranella.aquatilis	1.12949	2.745	1.35475	2.02621	0.0427432	#N/A	No
Pseudomonas.indoloxydans...4	1.11532	-2.29652	2.51832	-0.911928	0.361807	#N/A	No
Streptomyces.lacrimifluminis...7	1.11381	0	4.90415	0	#N/A	#N/A	No
Pedomicrobium.manganicum...3	1.11302	-3.60857	1.62938	-2.21469	0.0267816	#N/A	No
Afipia.clevelandensis...5	1.11116	-0.610634	1.56051	-0.391303	0.695573	#N/A	No
Gryllotalpicola.soli...2	1.11078	-1.87498	1.50464	-1.24613	0.212715	#N/A	No
Rhodanobacter.thiooxydans	1.10914	1.49073	1.46407	1.01821	0.308578	#N/A	No
Frankia.discariae...5	1.10706	-0.320782	1.08524	-0.295586	0.767546	#N/A	No
Azospirillum.fermentarium...2	1.09906	0.743173	1.20332	0.617602	0.536838	#N/A	No
Chryseobacterium.ginsenosidimutans...2	1.09353	0.972159	1.74362	0.557553	0.57715	#N/A	No
Nakamurella.flavida...2	1.09086	-0.0852951	1.38267	-0.0616886	0.950811	#N/A	No
Mucilaginibacter.ginsenosidivorax...2	1.09001	2.67734	1.18812	2.25342	0.024233	#N/A	No
Pseudomonas.entomophila...4	1.08718	-2.27291	2.42822	-0.936041	0.349252	#N/A	No
Nocardioides.hwasunensis	1.08492	-0.388071	1.62025	-0.239513	0.810708	#N/A	No
Sphingobium.yanoikuyae	1.07705	1.05524	3.70242	0.285015	0.775633	#N/A	No
Parachlamydia.acanthamoebae	1.07647	-0.277825	1.44111	-0.192786	0.847126	#N/A	No
Lactobacillus.murinus...3	1.07325	-0.825137	1.58282	-0.521309	0.602152	#N/A	No
Reyranella.terrae	1.07293	0.819903	1.59006	0.515641	0.606105	#N/A	No
Rhodanobacter.aciditrophus...2	1.05574	-1.59351	1.56007	-1.02144	0.307047	#N/A	No
Caenimicrobium.hargitense	1.04991	0.0823807	1.90154	0.0433232	0.965444	#N/A	No
Phenylobacterium.panacis	1.04218	0.709935	1.23166	0.576407	0.56434	#N/A	No
Prosthecobacter.algae	1.04126	-0.119906	2.01091	-0.0596276	0.952452	#N/A	No
Mucilaginibacter.puniceus...2	1.03742	3.799	3.65614	1.03907	0.29877	#N/A	No
Vicingus.serpentipes...10	1.03688	-2.35942	2.0766	-1.13619	0.255876	#N/A	No
Fulvimonas.soli	1.03518	2.11221	1.124	1.87919	0.060218	#N/A	No
Tundrisphaera.lichenicola	1.03245	-1.2219	1.35124	-0.904282	0.365846	#N/A	No
Legionella.fairfieldensis	1.02894	-3.23379	1.52378	-2.12222	0.0338189	#N/A	No
Mycolicibacterium.sphagni	1.02886	0.410546	1.11299	0.368868	0.712226	#N/A	No
Noviherbaspirillum.soli	1.02788	-0.0287098	0.995963	-0.0288262	0.977003	#N/A	No
Devosia.yakushimensis...2	1.02723	0.16596	1.32908	0.124868	0.900628	#N/A	No
Roseateles.aquatilis	1.02599	-2.19475	1.6002	-1.37154	0.170206	#N/A	No
Flavisolibacter.ginsenosidimutans	1.02567	0.685479	1.29743	0.528336	0.597266	#N/A	No
Mucilaginibacter.psychrotolerans...2	1.0229	-1.56967	1.65353	-0.949284	0.342476	#N/A	No
Ramlibacter.ginsenosidimutans	1.01625	2.02715	1.25461	1.61576	0.106147	#N/A	No
Methyloterrigena.soli	1.01617	-0.525178	2.64036	-0.198904	0.842338	#N/A	No
Actinocorallia.aurea...2	0.997719	0.527423	1.24764	0.422737	0.672487	#N/A	No
Aquicella.siphonis	0.997515	-0.890787	1.58127	-0.563336	0.573206	#N/A	No
Paraburkholderia.metalliresistens	0.991199	-2.53637	2.13331	-1.18894	0.234464	#N/A	No
Mucilaginibacter.rubeus	0.988371	-1.09918	1.75643	-0.625803	0.531444	#N/A	No
Pseudomonas.aeruginosa...2	0.988272	-3.34295	2.0094	-1.66365	0.0961823	#N/A	No
Rhodanobacter.denitrificans	0.986792	-0.342735	1.41679	-0.241909	0.808851	#N/A	No
Luteolibacter.flavescens	0.984161	-2.02924	1.58152	-1.28309	0.19946	#N/A	No
Acidomonas.methanolica	0.979921	-0.739476	1.63688	-0.45176	0.651442	#N/A	No
Sphingopyxis.soli...2	0.972064	3.54571	2.5059	1.41495	0.157085	#N/A	No
Altererythrobacter.aerius	0.970867	-0.466803	1.40003	-0.333424	0.738815	#N/A	No
Ensifer.adhaerens...3	0.962478	-1.68077	1.4871	-1.13023	0.258379	#N/A	No
Zhizhongheella.caldifontis	0.961614	0.257253	2.20429	0.116706	0.907093	#N/A	No
Alkanibacter.difficilis	0.959867	0.257526	1.88274	0.136783	0.891203	#N/A	No
Streptomyces.candidus	0.958293	-0.732204	1.72674	-0.424038	0.671538	#N/A	No
Altererythrobacter.aurantiacus...2	0.957326	-0.253662	1.02299	-0.24796	0.804165	#N/A	No
Thermomonas.brevis	0.955582	-2.84766	1.84056	-1.54717	0.121823	#N/A	No
Sphingomonas.aquatilis...5	0.951336	2.2342	1.41132	1.58305	0.11341	#N/A	No
Pseudomonas.mediterranea...3	0.949673	-1.69197	3.0776	-0.54977	0.582477	#N/A	No
Paraburkholderia.unamae...2	0.94207	-1.45787	1.63663	-0.890777	0.373049	#N/A	No
Sphingomonas.mali...7	0.939862	-2.48501	2.43248	-1.02159	0.306974	#N/A	No
Caballeronia.arationis...2	0.932049	-0.690355	1.58507	-0.435536	0.663174	#N/A	No
Edaphobacter.lichenicola...2	0.924252	-0.628701	1.36905	-0.459225	0.646073	#N/A	No
Sphingopyxis.macrogoltabida	0.923016	1.53206	1.42198	1.07741	0.281295	#N/A	No
Pandoraea.thiooxydans	0.918499	1.13483	1.23714	0.917294	0.358989	#N/A	No
Sphaerotilus.montanus...2	0.918117	0.894328	2.82557	0.316512	0.751614	#N/A	No
Nevskia.soli	0.916747	0.684432	2.21824	0.308547	0.757666	#N/A	No
Myxococcus.virescens...2	0.915852	0.161569	1.44534	0.111786	0.910993	#N/A	No
Frateuria.terrea...2	0.913741	-1.60222	1.60823	-0.996268	0.31912	#N/A	No
Pseudonocardia.spinosispora...2	0.9106	1.72662	1.06898	1.61519	0.106269	#N/A	No
Nocardioides.dilutus	0.90382	-3.21374	1.5348	-2.09391	0.0362682	#N/A	No
Nocardioides.hungaricus...2	0.901438	1.21717	1.59176	0.76467	0.444468	#N/A	No
Methylophilus.rhizosphaerae	0.900813	-3.52056	1.87623	-1.8764	0.0606007	#N/A	No
Massilia.brevitalea	0.895578	-2.90672	2.10872	-1.37843	0.168072	#N/A	No
Paraburkholderia.silvatlantica...3	0.895557	-1.01869	1.74039	-0.585323	0.558331	#N/A	No
Cellulomonas.phragmiteti...4	0.895223	-0.45565	1.23076	-0.370219	0.711219	#N/A	No
Sphingobium.herbicidovorans	0.894404	-2.16434	2.36844	-0.913825	0.360809	#N/A	No
Rhodoplanes.roseus	0.878101	1.76584	1.06009	1.66574	0.0957654	#N/A	No
Pseudomonas.balearica	0.875167	-0.388043	4.3173	-0.0898808	0.928382	#N/A	No
Ferruginibacter.profundus	0.874361	-2.64494	2.56103	-1.03277	0.301714	#N/A	No
Luteolibacter.arcticus	0.867509	0.223801	1.35342	0.16536	0.868661	#N/A	No
Novosphingobium.ginsenosidimutans	0.864966	1.24312	1.45526	0.854223	0.392982	#N/A	No
Rhodanobacter.fulvus...3	0.864478	1.27424	1.17095	1.08821	0.276501	#N/A	No
Nocardioides.luteus	0.860607	-0.983309	1.57058	-0.626082	0.531261	#N/A	No
Rickettsia.bellii...2	0.858906	-2.06367	2.2222	-0.928662	0.353064	#N/A	No
Sphingomonas.oligophenolica...3	0.85866	0.504286	1.75431	0.287456	0.773764	#N/A	No
Rhodoferax.antarcticus...6	0.854674	-2.21379	1.70636	-1.29737	0.194503	#N/A	No
Agreia.pratensis	0.846606	-0.325515	1.41489	-0.230063	0.818043	#N/A	No
Angustibacter.aerolatus	0.840585	-0.368131	1.56265	-0.235581	0.813758	#N/A	No
Afipia.massiliensis	0.830469	-2.22335	1.5828	-1.40469	0.160112	#N/A	No
Azohydromonas.riparia	0.824235	-3.12555	2.35665	-1.32627	0.184751	#N/A	No
Pseudonocardia.seranimata...2	0.822394	0.903261	1.29362	0.698242	0.485026	#N/A	No
Amnibacterium.kyonggiense...2	0.811951	-2.63181	1.84304	-1.42797	0.153301	#N/A	No
Acidipila.dinghuensis...3	0.80883	0.814337	1.58071	0.515172	0.606433	#N/A	No
Acidicapsa.ligni	0.804974	0.195556	1.1449	0.170806	0.864376	#N/A	No
Burkholderia.humi..Srinivasan.et.al..2013...3	0.804972	-0.661137	1.79953	-0.367394	0.713325	#N/A	No
Variovorax.humicola...3	0.796802	-0.575971	2.42326	-0.237684	0.812126	#N/A	No
Salinibacterium.amurskyense...2	0.79588	1.54541	1.84003	0.839881	0.400975	#N/A	No
Bosea.robiniae...2	0.790571	-1.27692	1.72217	-0.741459	0.458415	#N/A	No
Sideroxydans.lithotrophicus	0.779875	-0.633767	3.01745	-0.210034	0.833641	#N/A	No
Blastococcus.jejuensis	0.77855	-0.801022	1.61123	-0.497149	0.619084	#N/A	No
Acidovorax.facilis...2	0.777397	-0.997734	2.42264	-0.411837	0.680459	#N/A	No
Mycobacterium.intracellulare...7	0.773814	0.110301	1.43897	0.0766527	0.9389	#N/A	No
Rhodanobacter.denitrificans...3	0.771889	0.633905	1.34793	0.470281	0.638154	#N/A	No
Massilia.pinisoli...2	0.766093	-3.44791	4.86753	-0.708348	0.478729	#N/A	No
Sediminibacterium.salmoneum	0.765308	-0.221374	1.45575	-0.152069	0.879132	#N/A	No
Rhodopseudomonas.palustris...2	0.764578	-1.03026	1.60976	-0.640006	0.522169	#N/A	No
Flexivirga.oryzae	0.763595	-1.16301	1.69709	-0.685293	0.493159	#N/A	No
Paraburkholderia.xenovorans...5	0.759044	-1.03262	1.88721	-0.547167	0.584264	#N/A	No
Streptomyces.cocklensis	0.75605	1.97611	1.6	1.23507	0.216805	#N/A	No
Shinella.daejeonensis	0.755531	1.33926	1.55093	0.863517	0.387853	#N/A	No
Frankia.saprophytica	0.753477	0.811262	1.3696	0.592336	0.553626	#N/A	No
Burkholderia.lata...3	0.753028	-1.53689	2.06035	-0.745938	0.455705	#N/A	No
Blastococcus.jejuensis...2	0.751563	0.165457	1.33544	0.123897	0.901397	#N/A	No
Methylocystis.echinoides...3	0.748541	-0.683423	1.47946	-0.461941	0.644124	#N/A	No
Mycolicibacterium.diernhoferi...4	0.743097	-0.38807	2.03805	-0.190412	0.848986	#N/A	No
Gemmata.obscuriglobus	0.74238	-2.52653	2.38271	-1.06036	0.288981	#N/A	No
Noviherbaspirillum.suwonense	0.741841	-1.97684	1.96787	-1.00456	0.315109	#N/A	No
Burkholderia.glumae...2	0.740561	0	2.45271	0	1	#N/A	No
Paraburkholderia.aromaticivorans...5	0.7381	-0.38807	1.93936	-0.200102	0.841401	#N/A	No
Devosia.neptuniae...2	0.737832	2.86831	2.43781	1.1766	0.239357	#N/A	No
Actinomadura.bangladeshensis...2	0.736568	-1.05894	1.69103	-0.626209	0.531178	#N/A	No
Cellulomonas.oligotrophica	0.73573	1.66641	1.45992	1.14144	0.253687	#N/A	No
Methylocapsa.aurea	0.732774	1.73505	1.40595	1.23408	0.217175	#N/A	No
Novosphingobium.arabidopsis...2	0.726952	0.576311	1.27878	0.450671	0.652227	#N/A	No
Rhizobacter.profundi	0.726554	-0.679033	1.85175	-0.366697	0.713845	#N/A	No
Methylocystis.parvus...3	0.724786	-1.86895	1.65166	-1.13156	0.257819	#N/A	No
Mesorhizobium.delmotii...5	0.717615	-1.00954	1.56148	-0.646524	0.51794	#N/A	No
Shinella.yambaruensis	0.705255	-1.2162	1.91283	-0.63581	0.5249	#N/A	No
Paraburkholderia.eburnea	0.702597	-0.707498	1.76272	-0.401367	0.68815	#N/A	No
Reyranella.massiliensis	0.702452	0.644182	1.35597	0.475073	0.634735	#N/A	No
Paraburkholderia.phytofirmans...3	0.696318	0	2.34431	0	1	#N/A	No
Ferruginibacter.lapsinanis	0.692531	4.63495	3.53853	1.30985	0.190245	#N/A	No
Pseudomonas.guariconensis...3	0.681198	-1.5337	2.12484	-0.721797	0.470419	#N/A	No
Mesorhizobium.amorphae...4	0.678328	-0.125208	1.43755	-0.087098	0.930594	#N/A	No
Nocardioides.kandeliae	0.676904	1.11116	1.44135	0.770914	0.440758	#N/A	No
Massilia.agilis...2	0.676641	-0.971108	2.1525	-0.451154	0.651879	#N/A	No
Brevundimonas.aveniformis	0.673737	1.88076	1.68911	1.11346	0.265511	#N/A	No
Burkholderia.anthina	0.669267	-0.9598	2.66827	-0.359708	0.719065	#N/A	No
Devosia.lucknowensis	0.666029	-0.388069	2.5935	-0.149631	0.881056	#N/A	No
Paraburkholderia.acidipaludis	0.66281	-1.90899	2.31573	-0.824359	0.409736	#N/A	No
Mycobacterium.botniense	0.660866	-1.51046	1.54731	-0.976184	0.328973	#N/A	No
Actinoallomurus.purpureus	0.659008	1.0679	2.00319	0.533099	0.593965	#N/A	No
Chitinophaga.arvensicola	0.656956	-2.25566	1.88154	-1.19884	0.230591	#N/A	No
Streptomyces.yanglinensis...2	0.656607	0.610506	1.40293	0.435163	0.663444	#N/A	No
Azospirillum.doebereinerae	0.654844	-0.751324	2.62946	-0.285733	0.775083	#N/A	No
Streptomyces.baliensis...3	0.65392	-1.829	1.88116	-0.972272	0.330915	#N/A	No
Alicyclobacillus.fodiniaquatilis	0.653029	1.23385	1.2443	0.991601	0.321392	#N/A	No
Massilia.agri	0.651025	0.249987	1.65813	0.150765	0.880161	#N/A	No
Afipia.birgiae	0.650215	-0.0205533	1.58936	-0.0129318	0.989682	#N/A	No
Clostridium.bowmanii...2	0.648673	1.3179	1.43708	0.917066	0.359108	#N/A	No
Ramlibacter.solisilvae	0.636672	1.37876	2.13973	0.644362	0.519341	#N/A	No
Agromyces.fucosus	0.635429	-1.82418	1.88686	-0.966777	0.333656	#N/A	No
Sinorhizobium.saheli...3	0.630844	-2.08669	2.16005	-0.966037	0.334026	#N/A	No
Rhodomicrobium.vannielii	0.626319	-1.38633	1.81119	-0.765422	0.44402	#N/A	No
Nocardia.nova...2	0.62169	1.33311	1.7106	0.779323	0.435789	#N/A	No
Dyella.koreensis...2	0.621024	-0.770842	2.93863	-0.262314	0.793079	#N/A	No
Roseiarcus.fermentans...2	0.61677	-0.650691	2.04342	-0.318433	0.750157	#N/A	No
Pseudolysinimonas.kribbensis...3	0.613676	-1.26451	2.09	-0.605029	0.54516	#N/A	No
Noviherbaspirillum.denitrificans	0.612636	-0.388064	3.3987	-0.11418	0.909095	#N/A	No
Gluconobacter.oxydans...2	0.611875	0.362964	1.53437	0.236555	0.813002	#N/A	No
Asanoa.endophytica...4	0.611714	-0.665789	1.90223	-0.350005	0.726335	#N/A	No
Novosphingobium.aquaticum..Singh.et.al..2015	0.609898	-0.78443	2.42889	-0.322959	0.746727	#N/A	No
Phenylobacterium.conjunctum	0.607604	-1.09811	1.83796	-0.597462	0.550199	#N/A	No
Pseudoxanthomonas.sangjuensis	0.606952	0.192691	1.55174	0.124177	0.901175	#N/A	No
Nocardioides.litoris...2	0.606333	-2.36406	2.46661	-0.958424	0.337849	#N/A	No
Devosia.mishustinii...2	0.602377	1.41333	1.60822	0.878814	0.379502	#N/A	No
Pseudoxanthomonas.japonensis	0.602047	1.30293	1.8487	0.704779	0.480948	#N/A	No
Niabella.tibetensis	0.601507	-1.21364	2.69412	-0.450476	0.652367	#N/A	No
Flavobacterium.caeni...2	0.600933	1.11595	1.75356	0.63639	0.524522	#N/A	No
Paraburkholderia.rhizoxinica	0.598363	0	2.62761	0	1	#N/A	No
Nordella.oligomobilis	0.596339	0.568762	3.36838	0.168853	0.865912	#N/A	No
Mesorhizobium.qingshengii...4	0.5958	1.08645	1.57539	0.689641	0.49042	#N/A	No
Ohtaekwangia.koreensis	0.59434	2.65442	3.03306	0.875161	0.381486	#N/A	No
Noviherbaspirillum.aurantiacum	0.593618	0.0952387	1.52887	0.0622935	0.950329	#N/A	No
Agrobacterium.fabrum	0.593151	2.25286	4.17533	0.539564	0.589498	#N/A	No
Allobranchiibius.huperziae	0.592928	1.32602	2.28118	0.581286	0.561047	#N/A	No
Mucilaginibacter.psychrotolerans...8	0.592825	-0.556072	2.36469	-0.235157	0.814087	#N/A	No
Niastella.populi	0.590202	1.34986	1.89753	0.711376	0.476851	#N/A	No
Pandoraea.pnomenusa...2	0.5889	-0.712087	2.97885	-0.239047	0.811069	#N/A	No
Stella.vacuolata	0.583779	0.634028	1.62903	0.389205	0.697125	#N/A	No
Burkholderia.pseudomultivorans...3	0.582562	-0.388072	1.71436	-0.226366	0.820917	#N/A	No
Nocardioides.hungaricus	0.582464	0.886079	1.55381	0.570264	0.568499	#N/A	No
Flavobacterium.cheonhonense	0.580895	-0.388047	4.31867	-0.0898535	0.928404	#N/A	No
Nocardia.cerradoensis...4	0.579739	-0.794736	1.86488	-0.42616	0.669992	#N/A	No
Mucilaginibacter.auburnensis	0.576241	-3.03426	4.87108	-0.622914	0.533341	#N/A	No
Bacillus.circulans...2	0.568761	-1.6885	1.89063	-0.893091	0.371808	#N/A	No
Silvibacterium.bohemicum...3	0.568412	1.15732	1.42694	0.811055	0.417334	#N/A	No
Shinella.granuli...2	0.567973	-0.636389	3.24206	-0.196291	0.844382	#N/A	No
Rhodococcus.sovatensis...5	0.558337	-0.0674593	3.49708	-0.0192902	0.98461	#N/A	No
Pseudomonas.japonica	0.5578	-1.91398	3.6326	-0.526891	0.59827	#N/A	No
Occallatibacter.riparius...2	0.556739	-0.348578	1.88174	-0.185242	0.853039	#N/A	No
Sphingobium.chungbukense	0.554731	1.55122	2.07619	0.747149	0.454973	#N/A	No
Sphingopyxis.ginsengisoli	0.554404	-1.10638	2.20165	-0.502522	0.6153	#N/A	No
Mesorhizobium.helmanticense...7	0.551395	-1.19418	1.86552	-0.640135	0.522085	#N/A	No
Bradyrhizobium.lupini...5	0.545988	-0.0548966	1.72663	-0.031794	0.974636	#N/A	No
Mycolicibacterium.montmartrense...10	0.545482	-2.07639	1.81325	-1.14512	0.25216	#N/A	No
Novosphingobium.lentum...2	0.543437	0.332948	2.0488	0.162509	0.870905	#N/A	No
Altererythrobacter.troitsensis...2	0.541701	-1.90276	1.92314	-0.989407	0.322464	#N/A	No
Angustibacter.speluncae...5	0.5362	-0.34476	1.84438	-0.186924	0.85172	#N/A	No
Mycobacterium.alsense...6	0.533797	-1.65519	1.90377	-0.869427	0.384613	#N/A	No
Streptomyces.clavuligerus...2	0.533696	0.479443	1.81364	0.264353	0.791508	#N/A	No
Paraburkholderia.hiiakae...3	0.529151	-1.48374	2.2584	-0.656986	0.51119	#N/A	No
Streptococcus.danieliae	0.527719	-0.0125994	1.92846	-0.00653341	0.994787	#N/A	No
Granulicella.sapmiensis	0.525531	-0.403	1.85453	-0.217306	0.82797	#N/A	No
Actinomadura.geliboluensis...2	0.523745	-1.88041	2.00926	-0.935871	0.349339	#N/A	No
Acidipila.rosea...2	0.523505	-0.443604	1.86435	-0.23794	0.811927	#N/A	No
Mucilaginibacter.frigoritolerans...2	0.521572	0.227976	1.71671	0.132798	0.894353	#N/A	No
Flavitalea.antarctica...2	0.520507	2.48943	1.49915	1.66056	0.0968024	#N/A	No
Sphingopyxis.macrogoltabida...4	0.516205	-2.36031	2.8762	-0.820636	0.411854	#N/A	No
Paraburkholderia.caffeinilytica...4	0.515463	-1.59644	2.28524	-0.698589	0.484809	#N/A	No
Chitinophaga.jiangningensis	0.515047	1.75021	1.80002	0.972328	0.330887	#N/A	No
Caballeronia.choica	0.51367	-0.0674717	2.11529	-0.0318971	0.974554	#N/A	No
Burkholderia.catarinensis...2	0.513417	-0.0674717	2.01198	-0.033535	0.973248	#N/A	No
Mesobacillus.campisalis	0.510945	0.253516	1.80423	0.140512	0.888255	#N/A	No
Dyella.japonica	0.496884	0.312489	2.16901	0.14407	0.885445	#N/A	No
Mycobacterium.celatum	0.494593	-0.228159	1.99467	-0.114384	0.908933	#N/A	No
Paraburkholderia.kirstenboschensis	0.493329	0	2.67656	0	1	#N/A	No
Conyzicola.nivalis...4	0.493243	0	1.99585	0	1	#N/A	No
Mucilaginibacter.dorajii	0.48857	1.13759	1.60453	0.708986	0.478333	#N/A	No
Actinocrinis.puniceicyclus	0.487594	-1.34902	1.82739	-0.738223	0.460379	#N/A	No
Brevundimonas.canariensis...3	0.485667	-0.363474	2.21041	-0.164438	0.869387	#N/A	No
Dyadobacter.fermentans	0.485126	2.99472	2.45238	1.22115	0.222031	#N/A	No
Luteimicrobium.subarcticum	0.484769	0	4.17335	0	1	#N/A	No
Solimonas.aquatica	0.483928	4.49051	3.58334	1.25316	0.210147	#N/A	No
Flavobacterium.hauense	0.482448	-2.73301	4.87438	-0.560688	0.57501	#N/A	No
Mucilaginibacter.phyllosphaerae...2	0.482097	0.657432	1.69325	0.388266	0.697819	#N/A	No
Duganella.zoogloeoides	0.481424	-0.0674622	3.38072	-0.019955	0.984079	#N/A	No
Mycobacterium.alsense...5	0.480781	-0.222078	1.64948	-0.134635	0.8929	#N/A	No
Solimonas.terrae	0.480565	-1.04164	2.24976	-0.463001	0.643364	#N/A	No
Hyphomicrobium.denitrificans...3	0.479365	-0.423863	1.7996	-0.235532	0.813796	#N/A	No
Chitinophaga.jiangningensis...2	0.474706	1.50829	1.50328	1.00333	0.315701	#N/A	No
Nocardioides.opuntiae...2	0.471567	3.04502	2.25858	1.3482	0.177593	#N/A	No
Paraburkholderia.sabiae	0.467792	0	4.11521	0	1	#N/A	No
Chitinophaga.terrae.Kim.and.Jung.2007...2	0.467294	-2.07363	2.5211	-0.822507	0.410788	#N/A	No
Streptomyces.turgidiscabies...7	0.467084	0	4.90415	0	1	#N/A	No
Rhizorhabdus.dicambivorans...2	0.460588	0.977468	2.12567	0.459839	0.645632	#N/A	No
Pseudomonas.putida	0.456559	0.253143	4.10184	0.0617144	0.95079	#N/A	No
Pseudolabrys.taiwanensis...2	0.455729	-1.48829	1.77781	-0.837149	0.402509	#N/A	No
Ideonella.paludis	0.448433	0.671962	2.33225	0.288118	0.773257	#N/A	No
Bacillus.benzoevorans	0.448385	-1.05822	1.75994	-0.601283	0.547652	#N/A	No
Niastella.koreensis	0.446236	1.86324	1.92339	0.968725	0.332683	#N/A	No
Azohydromonas.lata...2	0.445421	-1.80844	2.45756	-0.735866	0.461812	#N/A	No
Comamonas.phosphati	0.443981	-0.67274	2.44029	-0.275681	0.782793	#N/A	No
Rhodanobacter.humi...4	0.441843	-0.0674722	2.11512	-0.0318999	0.974552	#N/A	No
Sphingomonas.psychrolutea...7	0.440832	1.50649	2.71297	0.555292	0.578695	#N/A	No
Dinghuibacter.silviterrae	0.4407	1.31928	1.70144	0.775387	0.438111	#N/A	No
Zhizhongheella.caldifontis...2	0.439897	2.8668	3.13667	0.913963	0.360736	#N/A	No
Pandoraea.norimbergensis...2	0.438256	-1.25642	1.97612	-0.635801	0.524906	#N/A	No
Streptomyces.olivicoloratus...10	0.437865	0.252875	1.96559	0.128651	0.897634	#N/A	No
Rhizobium.etli...10	0.436965	-2.39938	4.28544	-0.55989	0.575555	#N/A	No
Plantactinospora.endophytica	0.434988	-0.0611134	1.76383	-0.0346481	0.97236	#N/A	No
Rhodanobacter.koreensis...3	0.434227	-0.387257	2.20047	-0.175988	0.860303	#N/A	No
Burkholderia.singularis...10	0.433763	-0.754606	2.17121	-0.347551	0.728177	#N/A	No
Alicyclobacillus.fastidiosus	0.432303	-2.29561	4.88033	-0.47038	0.638083	#N/A	No
Flavobacterium.fryxellicola	0.428617	0.281811	1.90569	0.147879	0.882438	#N/A	No
Caballeronia.turbans	0.426175	-1.02563	2.14919	-0.477219	0.633206	#N/A	No
Pandoraea.norimbergensis	0.422585	0.189553	2.45684	0.0771533	0.938502	#N/A	No
Burkholderia.latens	0.421954	-1.49146	2.97976	-0.500532	0.6167	#N/A	No
Paenarthrobacter.nitroguajacolicus...2	0.420825	0	3.35112	0	1	#N/A	No
Pandoraea.oxalativorans...2	0.41803	-2.1519	2.96482	-0.725811	0.467955	#N/A	No
Nocardioides.szechwanensis...2	0.417005	-0.388072	2.43834	-0.159154	0.873547	#N/A	No
Mesorhizobium.chacoense...2	0.416276	0.970368	2.19244	0.442597	0.658057	#N/A	No
Demequina.sediminicola	0.416258	-1.2663	2.17037	-0.583447	0.559592	#N/A	No
Niastella.hibisci...2	0.413993	1.54294	2.02246	0.7629	0.445523	#N/A	No
Pseudomonas.knackmussii...6	0.412304	-0.067468	2.80446	-0.0240574	0.980807	#N/A	No
Rhodanobacter.rhizosphaerae	0.412085	-0.69059	1.80385	-0.382843	0.701836	#N/A	No
Azospirillum.soli...4	0.41187	0.914446	1.95729	0.467199	0.640357	#N/A	No
Rhodoblastus.acidophilus	0.41158	-2.41078	2.78465	-0.865739	0.386634	#N/A	No
Nocardia.xestospongiae	0.411003	-2.21128	2.96976	-0.7446	0.456514	#N/A	No
Microbacterium.xylanilyticum...2	0.410922	2.36813	2.68171	0.883066	0.377201	#N/A	No
Arthrobacter.ramosus	0.409738	0	3.34182	0	1	#N/A	No
Pseudomonas.plecoglossicida	0.40871	0	4.90415	0	1	#N/A	No
Cupriavidus.taiwanensis	0.405964	-0.957731	2.88466	-0.332008	0.739883	#N/A	No
Flavobacterium.daemonense	0.404631	0.977385	2.4608	0.397182	0.691233	#N/A	No
Pullulanibacillus.naganoensis...2	0.404298	-2.53515	4.25261	-0.596139	0.551082	#N/A	No
Marmoricola.scoriae...3	0.4041	-0.0674682	2.84986	-0.0236742	0.981112	#N/A	No
Povalibacter.uvarum	0.399176	0.57371	4.17139	0.137534	0.890608	#N/A	No
Mesorhizobium.calcicola...10	0.395794	0.170367	2.83899	0.0600099	0.952148	#N/A	No
Nonomuraea.glycinis	0.388986	-0.0674489	4.90415	-0.0137534	0.989027	#N/A	No
Streptacidiphilus.torunensis...3	0.385264	1.21492	3.39224	0.358146	0.720234	#N/A	No
Williamsia.limnetica...2	0.384663	-0.711733	2.49527	-0.285233	0.775465	#N/A	No
Cellulomonas.oligotrophica...3	0.38337	0.894321	2.47165	0.361831	0.717478	#N/A	No
Silvibacterium.bohemicum...2	0.382742	0.596489	1.86569	0.319714	0.749185	#N/A	No
Dyella.jiangningensis...3	0.381947	2.26087	3.1221	0.724149	0.468974	#N/A	No
Porphyrobacter.sanguineus	0.381934	0.867238	2.28211	0.380016	0.703933	#N/A	No
Burkholderia.thailandensis...10	0.381624	-1.15278	2.89384	-0.398355	0.690368	#N/A	No
Caballeronia.glathei	0.38161	-0.710894	2.43445	-0.292014	0.770276	#N/A	No
Leclercia.adecarboxylata...5	0.381426	0	4.90415	0	1	#N/A	No
Tumebacillus.permanentifrigoris	0.38142	-1.01662	2.44437	-0.415902	0.677482	#N/A	No
Acidisoma.tundrae	0.380897	0.573721	2.1409	0.267981	0.788714	#N/A	No
Devosia.submarina	0.375121	0.573721	2.38686	0.240367	0.810046	#N/A	No
Sphingomonas.haloaromaticamans...2	0.374431	-1.84145	2.83786	-0.648888	0.516411	#N/A	No
Altererythrobacter.soli...3	0.373819	-1.44435	2.14723	-0.672654	0.501168	#N/A	No
Bradyrhizobium.oligotrophicum...10	0.373572	-0.744526	1.91342	-0.389108	0.697197	#N/A	No
Flavobacterium.oryzae...2	0.372949	1.5292	2.65665	0.575611	0.564878	#N/A	No
Gryllotalpicola.ginsengisoli	0.370428	-0.0674683	2.9064	-0.0232137	0.98148	#N/A	No
Sinomonas.halotolerans	0.369942	0	4.90415	0	1	#N/A	No
Schlegelella.aquatica	0.369916	0	4.90415	0	1	#N/A	No
Lactobacillus.reuteri...2	0.36964	2.505	1.82704	1.37107	0.170352	#N/A	No
Methanobacterium.aarhusense	0.36945	1.86796	2.26762	0.823752	0.41008	#N/A	No
Burkholderia.vietnamiensis...3	0.368913	-0.0674492	4.90415	-0.0137535	0.989027	#N/A	No
Altererythrobacter.salegens...4	0.368801	0.954954	2.45527	0.38894	0.69732	#N/A	No
Nocardioides.marinisabuli	0.368766	0.180146	4.35672	0.0413489	0.967018	#N/A	No
Flavisolibacter.metallilatus...2	0.368181	-0.555727	2.10612	-0.263863	0.791886	#N/A	No
Rhodoferax.saidenbachensis	0.366175	-1.92827	2.08918	-0.92298	0.356018	#N/A	No
Oleiharenicola.alkalitolerans...2	0.364995	-1.19907	2.7405	-0.437536	0.661722	#N/A	No
Paraburkholderia.denitrificans...2	0.364591	1.60497	2.35376	0.681874	0.495319	#N/A	No
Rhodoferax.antarcticus...5	0.363479	-1.02632	2.16784	-0.473432	0.635905	#N/A	No
Caballeronia.jiangsuensis...2	0.362925	-0.0674727	2.03093	-0.0332225	0.973497	#N/A	No
Brevundimonas.kwangchunensis	0.361827	-0.388072	2.44126	-0.158964	0.873697	#N/A	No
Actinomadura.bangladeshensis...3	0.360277	-1.36341	2.45622	-0.555086	0.578836	#N/A	No
Legionella.lytica...3	0.360231	1.33668	2.36966	0.56408	0.5727	#N/A	No
Streptomyces.polygonati...2	0.360224	-1.05886	2.85679	-0.370645	0.710902	#N/A	No
Akkermansia.muciniphila...2	0.357041	-0.783534	4.90179	-0.159847	0.873002	#N/A	No
Terriglobus.roseus	0.356785	-0.770161	2.88888	-0.266595	0.789781	#N/A	No
Plantactinospora.soyae	0.356534	1.63664	2.7138	0.603081	0.546455	#N/A	No
Rhodanobacter.soli...3	0.356394	-0.71014	2.08838	-0.340043	0.733824	#N/A	No
Flaviaesturariibacter.luteus...3	0.35553	-0.964984	2.16406	-0.445914	0.655659	#N/A	No
Caballeronia.udeis...2	0.354219	-0.672788	2.43496	-0.276304	0.782315	#N/A	No
Burkholderia.pseudomultivorans	0.354157	0.894321	2.37455	0.376628	0.70645	#N/A	No
Shinella.fusca...3	0.353092	-0.38807	2.42548	-0.159997	0.872883	#N/A	No
Burkholderia.humptydooensis...5	0.351267	-0.388072	2.10448	-0.184403	0.853698	#N/A	No
Streptomyces.ferralitis...3	0.35083	0.192223	2.84738	0.0675087	0.946177	#N/A	No
Micrococcus.terreus...2	0.348287	0	4.90415	0	1	#N/A	No
Sphingomonas.crusticola	0.34699	-0.38807	2.90983	-0.133365	0.893905	#N/A	No
Sphingoaurantiacus.polygranulatus...2	0.346499	0.605058	2.05756	0.294066	0.768707	#N/A	No
Pseudomonas.protegens	0.34598	-1.81593	4.8876	-0.371539	0.710236	#N/A	No
Pseudomonas.benzenivorans...2	0.345585	-0.067452	4.90415	-0.0137541	0.989026	#N/A	No
Marmoricola.silvestris	0.345191	-0.388067	2.83549	-0.136861	0.891141	#N/A	No
Bosea.thiooxidans	0.344909	0.564821	1.986	0.284401	0.776103	#N/A	No
Streptomyces.chartreusis...10	0.339748	-1.69612	3.52047	-0.481787	0.629957	#N/A	No
Paraburkholderia.tuberum	0.338966	-0.388068	2.87393	-0.13503	0.892588	#N/A	No
Sphingomonas.sediminicola	0.336704	-1.09607	2.87871	-0.380751	0.703388	#N/A	No
Gordonia.desulfuricans...2	0.335593	-1.21308	3.59264	-0.337658	0.735621	#N/A	No
Acidibrevibacterium.fodinaquatile...6	0.331986	0.288882	2.4216	0.119294	0.905043	#N/A	No
Oxalicibacterium.solurbis	0.33069	-0.713374	4.41792	-0.161473	0.871721	#N/A	No
Devosia.chinhatensis...3	0.329912	1.01156	2.86446	0.353142	0.723982	#N/A	No
Paraburkholderia.pallidirosea...2	0.328484	-0.0664888	2.46233	-0.0270024	0.978458	#N/A	No
Pseudomonas.oleovorans...4	0.325787	-0.712689	3.44476	-0.20689	0.836095	#N/A	No
Rhodoferax.antarcticus...4	0.325394	1.55589	2.79535	0.556599	0.577801	#N/A	No
Nocardia.vermiculata...5	0.324944	-1.12183	3.57407	-0.31388	0.753613	#N/A	No
Paraburkholderia.phenazinium...4	0.32472	-0.388066	3.41147	-0.113753	0.909433	#N/A	No
Aquabacterium.fontiphilum	0.324304	-0.66737	3.51096	-0.190082	0.849245	#N/A	No
Rhizobium.azooxidifex...2	0.324252	1.83387	2.77392	0.661113	0.50854	#N/A	No
Spirosoma.rigui	0.321486	-1.94535	3.51928	-0.552769	0.580422	#N/A	No
Azoarcus.olearius	0.31974	-1.3979	4.37442	-0.319563	0.749299	#N/A	No
Paralcaligenes.ureilyticus	0.318343	1.21492	2.83796	0.428095	0.668582	#N/A	No
Mycobacterium.ulcerans...7	0.317474	0.89432	2.42546	0.368721	0.712335	#N/A	No
Lactobacillus.casei...5	0.315029	0.0459094	2.86084	0.0160475	0.987196	#N/A	No
Paraburkholderia.fungorum	0.314955	-1.026	2.45289	-0.418281	0.675741	#N/A	No
Rhodanobacter.panaciterrae...2	0.314363	0.573721	2.91412	0.196876	0.843925	#N/A	No
Chitinophaga.niastensis	0.314069	1.05928	2.02643	0.522731	0.601162	#N/A	No
Aquabacterium.limnoticum	0.313112	-1.83174	2.8518	-0.642309	0.520673	#N/A	No
Blastococcus.saxobsidens...2	0.311638	1.7385	1.90772	0.911297	0.362139	#N/A	No
Spirosoma.endophyticum	0.311494	0.249083	2.91422	0.0854717	0.931886	#N/A	No
Pararhizobium.haloflavum	0.309929	-0.633466	3.57611	-0.177138	0.8594	#N/A	No
Amnibacterium.soli...2	0.308836	1.88203	3.38197	0.556489	0.577877	#N/A	No
Flavobacterium.qiangtangense	0.307623	2.59722	3.37296	0.770013	0.441292	#N/A	No
Nocardioides.baekrokdamisoli...3	0.307274	1.43812	2.3592	0.609581	0.542139	#N/A	No
Brevundimonas.lenta	0.306975	-1.85441	2.82143	-0.657259	0.511014	#N/A	No
Phenylobacterium.hankyongense...2	0.306414	-0.671091	2.86536	-0.234208	0.814823	#N/A	No
Legionella.longbeachae...4	0.304935	-0.958024	2.83893	-0.33746	0.73577	#N/A	No
Acidovorax.facilis	0.303416	0	4.90415	0	1	#N/A	No
Trinickia.soli...2	0.303138	-0.388055	4.90415	-0.0791279	0.936931	#N/A	No
Hyphomicrobium.facile...2	0.303076	0.504769	2.33524	0.216153	0.828868	#N/A	No
Novosphingobium.malaysiense	0.30075	0.108933	2.31181	0.0471202	0.962417	#N/A	No
Burkholderia.humptydooensis...3	0.299761	-0.388068	2.82923	-0.137164	0.890901	#N/A	No
Paraburkholderia.aromaticivorans...2	0.299721	-0.388072	2.41922	-0.160412	0.872557	#N/A	No
Mycobacterium.xenopi	0.29942	-0.0767385	2.09989	-0.036544	0.970849	#N/A	No
Asaia.bogorensis...7	0.298859	-0.388072	2.1191	-0.18313	0.854696	#N/A	No
Vampirovibrio.chlorellavorus	0.298808	-0.388055	4.90415	-0.079128	0.936931	#N/A	No
Devosia.chinhatensis	0.298727	0.251546	2.10957	0.11924	0.905085	#N/A	No
Niastella.koreensis...2	0.296454	0.511267	2.36502	0.216179	0.828848	#N/A	No
Psychrobacillus.soli...2	0.292685	0.573717	3.42039	0.167734	0.866792	#N/A	No
Oryzomicrobium.terrae	0.29058	2.13906	2.63541	0.811664	0.416984	#N/A	No
Mycobacterium.saskatchewanense...2	0.289477	-0.592544	3.5232	-0.168183	0.866439	#N/A	No
Sporichthya.polymorpha	0.287386	-0.658468	2.84133	-0.231746	0.816735	#N/A	No
Gordonia.cholesterolivorans	0.285067	-0.067466	3.47421	-0.0194191	0.984507	#N/A	No
Massilia.albidiflava...2	0.285032	-0.0674605	4.32138	-0.0156109	0.987545	#N/A	No
Angustibacter.speluncae...2	0.284082	-1.4329	3.55389	-0.403191	0.686808	#N/A	No
Afipia.felis...5	0.283937	-1.39801	2.89389	-0.483089	0.629032	#N/A	No
Paeniglutamicibacter.cryotolerans...4	0.283783	0	2.80953	0	1	#N/A	No
Nakamurella.multipartita	0.282019	-0.0674603	4.36111	-0.0154686	0.987658	#N/A	No
Ammoniphilus.resinae	0.2816	1.23526	4.30994	0.286606	0.774414	#N/A	No
Mesorhizobium.shangrilense...2	0.280736	0.573721	2.39203	0.239847	0.810449	#N/A	No
Labrys.neptuniae...2	0.280677	-0.0674707	2.84841	-0.0236872	0.981102	#N/A	No
Sphingopyxis.macrogoltabida...5	0.280257	-0.711918	2.87552	-0.247579	0.80446	#N/A	No
Flavisolibacter.ginsengiterrae	0.277278	-1.15565	2.76452	-0.418029	0.675926	#N/A	No
Bacillus.alkalitolerans	0.27635	0.438266	2.832	0.154755	0.877015	#N/A	No
Rhodoferax.antarcticus...2	0.275928	-1.13444	3.47181	-0.326759	0.74385	#N/A	No
Nocardioides.agrisoli...2	0.275711	0	2.81426	0	1	#N/A	No
Pedobacter.huanghensis	0.274987	-2.01084	4.88435	-0.411689	0.680567	#N/A	No
Burkholderia.mallei...2	0.274432	-0.883184	3.55623	-0.248349	0.803865	#N/A	No
Chitinophaga.soli	0.272456	-0.0674767	4.90415	-0.0137591	0.989022	#N/A	No
Paraburkholderia.aromaticivorans...4	0.268135	0	3.43672	0	1	#N/A	No
Dokdonella.koreensis	0.266312	0.288155	2.40452	0.119839	0.904611	#N/A	No
Eoetvoesia.caeni	0.266047	1.56169	3.42134	0.456457	0.648061	#N/A	No
Sphingomonas.vulcanisoli...2	0.265648	1.41428	2.80628	0.503969	0.614283	#N/A	No
Ensifer.adhaerens...2	0.263816	-0.634241	3.53544	-0.179395	0.857628	#N/A	No
Kerstersia.gyiorum	0.262359	-0.38807	2.80683	-0.138259	0.890036	#N/A	No
Massilia.phosphatilytica	0.261806	-0.878421	4.47618	-0.196244	0.84442	#N/A	No
Erythrobacter.gaetbuli	0.261637	1.21492	2.8128	0.431925	0.665796	#N/A	No
Caballeronia.calidae...2	0.260618	-0.388067	3.44843	-0.112535	0.910399	#N/A	No
Cephaloticoccus.capnophilus...2	0.25994	0.200342	2.41612	0.0829186	0.933916	#N/A	No
Reyranella.aquatilis...2	0.258597	1.29563	2.82443	0.458724	0.646432	#N/A	No
Fluoribacter.dumoffii	0.258396	-1.15232	3.54292	-0.325245	0.744996	#N/A	No
Bacillus.circulans...3	0.258081	-1.04231	2.85505	-0.365075	0.715055	#N/A	No
Dyella.flava...4	0.257835	-1.12129	3.49346	-0.320969	0.748234	#N/A	No
Paraburkholderia.susongensis	0.256733	-0.190944	2.89651	-0.0659223	0.94744	#N/A	No
Methylocapsa.palsarum	0.254676	0.250945	2.41802	0.103781	0.917343	#N/A	No
Runella.zeae	0.252844	3.08258	4.80533	0.641493	0.521202	#N/A	No
Paraburkholderia.phytofirmans...4	0.252665	0	4.90415	0	1	#N/A	No
Flavobacterium.cutihirudinis...2	0.252664	-0.0674693	3.48555	-0.0193569	0.984556	#N/A	No
Sphingomonas.hengshuiensis...9	0.251993	-1.65062	3.51945	-0.468999	0.63907	#N/A	No
Novosphingobium.subterraneum	0.251469	-0.377835	4.89575	-0.0771761	0.938483	#N/A	No
Bacillus.ginsengisoli...6	0.250977	-1.03202	3.52087	-0.293114	0.769435	#N/A	No
Granulicella.paludicola...2	0.250817	0.293105	3.52037	0.0832597	0.933645	#N/A	No
Variovorax.humicola...6	0.249396	-0.0674621	4.37095	-0.0154342	0.987686	#N/A	No
Novosphingobium.barchaimii	0.248758	1.43632	2.83408	0.506803	0.612293	#N/A	No
Mucilaginibacter.lutimaris	0.248572	1.21492	4.37714	0.27756	0.78135	#N/A	No
Erythrobacter.aquimixticola...2	0.247934	0.249059	3.47868	0.071596	0.942923	#N/A	No
Devosia.yakushimensis	0.247864	-0.388066	3.50491	-0.11072	0.911838	#N/A	No
Streptomyces.xinghaiensis	0.246447	1.21492	3.47557	0.349559	0.72667	#N/A	No
Ochrobactrum.grignonense...9	0.244492	0.573718	4.39977	0.130397	0.896252	#N/A	No
Paraburkholderia.bryophila	0.243961	-0.38807	2.84458	-0.136424	0.891486	#N/A	No
Massilia.glaciei	0.242733	-0.388055	4.90415	-0.079128	0.936931	#N/A	No
Nocardioides.aquiterrae	0.241897	0.249031	3.506	0.0710298	0.943374	#N/A	No
Flavobacterium.lindanitolerans...2	0.241711	2.42095	3.32831	0.72738	0.466993	#N/A	No
Gordonia.namibiensis...3	0.240821	-0.883076	3.57118	-0.247279	0.804693	#N/A	No
Methylocapsa.acidiphila...2	0.240091	1.5661	4.38724	0.356967	0.721117	#N/A	No
Rhodopseudomonas.pseudopalustris...2	0.239182	-0.0829404	2.43915	-0.0340038	0.972874	#N/A	No
Mycobacterium.kyorinense	0.238746	-0.958854	2.88918	-0.331877	0.739982	#N/A	No
Rhizobium.vignae...2	0.237771	-0.712622	2.8676	-0.248508	0.803741	#N/A	No
Blastococcus.endophyticus	0.237554	-0.954942	3.50239	-0.272655	0.785119	#N/A	No
Ensifer.glycinis...7	0.23723	0.573717	2.83238	0.202556	0.839482	#N/A	No
Humibacter.aquilariae...6	0.236752	-1.35327	3.52234	-0.384195	0.700834	#N/A	No
Ilumatobacter.fluminis	0.236318	2.36816	3.37271	0.702155	0.482582	#N/A	No
Simplicispira.psychrophila	0.235023	0	4.90415	0	1	#N/A	No
Rickettsia.montanensis...8	0.234439	-0.0674573	4.90415	-0.0137552	0.989025	#N/A	No
Castellaniella.defragrans	0.23291	-1.31699	4.50346	-0.29244	0.76995	#N/A	No
Nevskia.persephonica	0.231989	1.89759	2.81064	0.675144	0.499584	#N/A	No
Gluconobacter.oxydans...3	0.2312	-0.388061	4.47055	-0.086804	0.930827	#N/A	No
Tianweitania.sediminis...2	0.231199	-0.954058	4.41785	-0.215955	0.829023	#N/A	No
Rhodoplanes.tepidamans	0.231049	2.22433	4.36609	0.509456	0.610433	#N/A	No
Burkholderia.stagnalis...10	0.230963	-0.388067	3.50993	-0.110563	0.911963	#N/A	No
Nocardioides.kribbensis	0.229815	0.179769	4.45032	0.0403947	0.967778	#N/A	No
Caulobacter.daechungensis...3	0.229797	-0.713523	3.50663	-0.203478	0.838761	#N/A	No
Legionella.dresdenensis	0.229715	-1.80218	4.88784	-0.368706	0.712347	#N/A	No
Rurimicrobium.arvi	0.228345	1.75854	4.82621	0.364374	0.715579	#N/A	No
Pelomonas.puraquae	0.227747	-0.883173	3.5586	-0.24818	0.803995	#N/A	No
Rhodopseudomonas.parapalustris...2	0.226962	-0.388069	3.51941	-0.110265	0.912199	#N/A	No
Terriglobus.albidus...2	0.225663	-0.713394	4.43963	-0.160688	0.872339	#N/A	No
Dyella.flava...2	0.225283	0.894318	4.49061	0.199153	0.842143	#N/A	No
Cellulomonas.flavigena...2	0.224804	-0.388061	4.46392	-0.0869328	0.930725	#N/A	No
Massilia.timonae	0.224037	-1.27902	4.89676	-0.261197	0.793941	#N/A	No
Niabella.aurantiaca	0.222048	-0.777	3.54072	-0.219447	0.826302	#N/A	No
Asanoa.iriomotensis...3	0.221842	-0.388067	3.53259	-0.109853	0.912526	#N/A	No
Legionella.nautarum	0.221794	-1.72672	4.88923	-0.353168	0.723963	#N/A	No
Pseudomonas.rhodesiae...3	0.220815	-0.0674582	4.90415	-0.0137553	0.989025	#N/A	No
Candidimonas.humi	0.220804	-0.388067	3.53975	-0.109631	0.912702	#N/A	No
Noviherbaspirillum.soli...2	0.220586	0.191813	2.87563	0.066703	0.946818	#N/A	No
Devosia.submarina...2	0.219654	-0.958093	2.92109	-0.327992	0.742918	#N/A	No
Paraburkholderia.caffeinilytica...2	0.215677	-0.782281	4.52154	-0.173012	0.862642	#N/A	No
Granulicella.paludicola	0.215664	-0.783531	4.90179	-0.159846	0.873002	#N/A	No
Rudaibacter.terrae...2	0.215581	0.294502	3.54523	0.0830701	0.933796	#N/A	No
Pseudonocardia.khuvsgulensis	0.214655	-1.69002	4.48175	-0.37709	0.706107	#N/A	No
Terrimonas.soli...2	0.212617	0.248218	3.55254	0.0698705	0.944297	#N/A	No
Nitrobacter.hamburgensis...2	0.209182	2.86318	4.81264	0.594931	0.55189	#N/A	No
Blastomonas.quesadae	0.209097	-0.667907	3.56207	-0.187505	0.851265	#N/A	No
Pedobacter.luteus	0.207667	-1.10923	4.57952	-0.242214	0.808614	#N/A	No
Turicibacter.sanguinis	0.207617	-1.12491	4.89907	-0.229618	0.818389	#N/A	No
Nitrososphaera.viennensis	0.206886	0.573717	2.88869	0.198608	0.842569	#N/A	No
Zhizhongheella.caldifontis...4	0.204725	0.294578	3.5738	0.0824271	0.934307	#N/A	No
Mesorhizobium.newzealandense...5	0.199304	-0.670214	2.91584	-0.229853	0.818206	#N/A	No
Kinneretia.asaccharophila	0.198368	-0.666461	4.90249	-0.135943	0.891866	#N/A	No
Asaia.astilbis	0.19709	-1.30321	3.58154	-0.36387	0.715955	#N/A	No
Variovorax.soli...2	0.193353	-0.958139	2.91314	-0.328902	0.74223	#N/A	No
Ensifer.shofinae...8	0.192583	-0.66779	3.608	-0.185086	0.853162	#N/A	No
Leptospirillum.ferriphilum	0.189718	0.291673	2.93651	0.0993265	0.920879	#N/A	No
Mycobacterium.shimoidei	0.187149	-0.3398	3.62441	-0.0937531	0.925305	#N/A	No
Aromatoleum.buckelii	0.184954	-0.630249	4.64466	-0.135693	0.892064	#N/A	No
Sporosarcina.psychrophila...3	0.180572	0.916485	4.61665	0.198517	0.84264	#N/A	No
Polaromonas.eurypsychrophila	0.175803	-1.17849	4.89833	-0.24059	0.809873	#N/A	No
