# Supplementary material for: Enhanced Yield of Pepper Plants Promoted by Soil Application of Volatiles From Cell-Free Fungal Culture Filtrates Is Associated With Activation of the Beneficial Soil Microbiota
Source: Front Plant Sci. 2021 Oct 21;12:752653. doi: 10.3389/fpls.2021.752653 (PMC8566893; doi:10.3389/fpls.2021.752653)
Supplement: Supplementary file 1 [file Data_Sheet_1.zip › Supplementary Table 7.XLSX]

## Sheet: Phylum CF-vs-Control
Table S7: DESeq2 differential abundance results of fungal communities from CF- or DE-treated and non-treated soils classified by Phylum, Class, Genus and Species. Basemean column refers to the average counts of each organism in all samples. Log2FoldChange measures the change between the compared groups, in a base 2 logarithmic scale. P-values are adjusted with Benjamini and Hochberg method.
	baseMean	log2FoldChange	lfcSE	stat	pvalue	padj	Significant
Ascomycota	37138.5	1.57767	0.632434	2.4946	0.0126099	0.0598972	No
Basidiomycota	5996.74	0.13435	0.526492	0.255178	0.798585	0.892536	No
Mucoromycota	2053.48	4.07925	0.898108	4.54204	5.57117e-06	5.29262e-05	Yes
X__Unknowns__	1506.05	0.0572478	0.458102	0.124967	0.900549	0.947622	No
Ciliophora	1317.12	-0.672575	0.556618	-1.20832	0.226922	0.464498	No
Cercozoa	430.796	0.735679	0.632091	1.16388	0.244472	0.464498	No
Nematoda	305.259	-0.821129	0.919582	-0.892937	0.371891	0.635857	No
Chlorophyta	243.738	2.16049	1.18018	1.83065	0.0671532	0.212652	No
Chytridiomycota	200.995	-3.24841	1.0637	-3.05387	0.0022591	0.0143077	Yes
Imbricatea	189.825	-0.826868	1.54932	-0.533696	0.593552	0.805535	No
Olpidiomycota	134.734	-1.25319	1.56029	-0.803174	0.421874	0.635857	No
Cryptomycota	13.8468	-1.5289	0.944423	-1.61887	0.105476	0.286291	No
Cnidaria	12.27	-0.991455	0.533905	-1.85699	0.0633127	0.212652	No
Zoopagomycota	11.9263	1.91014	1.45506	1.31276	0.189264	0.449503	No
Evosea	2.46794	-1.08724	1.39289	-0.780562	0.43506	0.635857	No
Acidobacteria	0.652888	-0.506708	1.68676	-0.300404	0.763869	0.892536	No
Ctenophora	0.326687	0.134484	2.04716	0.0656931	0.947622	0.947622	No
Euglenozoa	0.223396	-0.823097	3.07445	-0.267722	0.788914	0.892536	No

## Sheet: Phylum Control-vs-DE
Table S7: DESeq2 differential abundance results of fungal communities from CF- or DE-treated and non-treated soils classified by Phylum, Class, Genus and Species. Basemean column refers to the average counts of each organism in all samples. Log2FoldChange measures the change between the compared groups, in a base 2 logarithmic scale. P-values are adjusted with Benjamini and Hochberg method.
	baseMean	log2FoldChange	lfcSE	stat	pvalue	padj	Significant
Ascomycota	37138.5	-1.24095	0.632452	-1.96213	0.0497469	0.157532	No
Basidiomycota	5996.74	-0.62187	0.526697	-1.1807	0.237723	0.376395	No
Mucoromycota	2053.48	-1.36547	0.899877	-1.5174	0.129166	0.223105	No
X__Unknowns__	1506.05	1.12916	0.458037	2.46521	0.0136934	0.0820627	No
Ciliophora	1317.12	0.131254	0.556802	0.235727	0.813644	0.828546	No
Cercozoa	430.796	0.202346	0.630703	0.320826	0.748342	0.828546	No
Nematoda	305.259	-1.68483	0.920347	-1.83065	0.0671533	0.167544	No
Chlorophyta	243.738	-2.06764	1.17855	-1.75439	0.0793631	0.167544	No
Chytridiomycota	200.995	0.766924	1.06152	0.722476	0.470002	0.595336	No
Imbricatea	189.825	-3.57299	1.55523	-2.29741	0.0215954	0.0820627	No
Olpidiomycota	134.734	-1.53368	1.54997	-0.98949	0.322424	0.471234	No
Cryptomycota	13.8468	2.172	0.891542	2.43623	0.0148413	0.0820627	No
Cnidaria	12.27	1.22278	0.520558	2.34897	0.0188253	0.0820627	No
Zoopagomycota	11.9263	-1.08874	1.47547	-0.737893	0.460579	0.595336	No
Evosea	2.46794	-2.28067	1.26259	-1.80634	0.0708651	0.167544	No
Acidobacteria	0.652888	2.05652	1.22943	1.67274	0.0943776	0.179317	No
Ctenophora	0.326687	1.20426	1.907	0.631492	0.527719	0.626666	No
Euglenozoa	0.223396	-0.678706	3.13394	-0.216566	0.828546	0.828546	No

## Sheet: Class CF-vs-Control
Table S7: DESeq2 differential abundance results of fungal communities from CF- or DE-treated and non-treated soils classified by Phylum, Class, Genus and Species. Basemean column refers to the average counts of each organism in all samples. Log2FoldChange measures the change between the compared groups, in a base 2 logarithmic scale. P-values are adjusted with Benjamini and Hochberg method.
	baseMean	log2FoldChange	lfcSE	stat	pvalue	padj	Significant
Saccharomycetes	19173.8	1.72147	0.671146	2.56497	0.0103186	0.0705105	No
Sordariomycetes	8163.32	1.83447	0.607258	3.02091	0.00252017	0.0206654	Yes
Tremellomycetes	4863.34	-0.181313	0.431855	-0.419847	0.674597	0.837851	No
X__Unknowns__	4341.37	-0.721964	0.45673	-1.58072	0.113941	0.259532	No
Eurotiomycetes	2074.11	0.534208	0.410004	1.30293	0.192597	0.376023	No
Mucoromycetes	1074.34	3.94034	0.988764	3.98511	6.74475e-05	0.000921782	Yes
Leotiomycetes	880.062	-0.0694432	0.59191	-0.11732	0.906606	0.941714	No
Spirotrichea	632.323	1.8751	0.981751	1.90996	0.0561387	0.177053	No
Oligohymenophorea	545.046	-2.2838	1.06473	-2.14495	0.0319567	0.131022	No
Mortierellomycetes	425.081	4.50301	0.886388	5.08018	3.77077e-07	7.73008e-06	Yes
Chromadorea	308.27	-1.0486	0.943374	-1.11154	0.266335	0.474771	No
Chlorophyceae	275.929	2.44548	1.31599	1.85828	0.0631286	0.184877	No
Oomycota	242.1	-0.564197	1.18193	-0.477352	0.633111	0.837851	No
Agaricomycetes	238.194	-0.797494	0.328126	-2.43045	0.01508	0.088326	No
Chytridiomycetes	212.412	-3.3113	1.04703	-3.16257	0.00156385	0.0160295	Yes
Cystobasidiomycetes	139.359	1.86958	1.16134	1.60984	0.107432	0.2591	No
Olpidiomycetes	136.23	-1.49498	1.49683	-0.998767	0.317908	0.521368	No
Phyllopharyngea	98.0208	-3.27238	1.94484	-1.6826	0.0924533	0.236911	No
Chlorarachniophyceae	94.874	-0.466171	0.849559	-0.548721	0.583197	0.82452	No
Umbelopsidomycetes	68.7252	1.95286	0.934814	2.08904	0.0367043	0.136807	No
Dothideomycetes	63.4484	1.46841	0.807552	1.81835	0.069011	0.18863	No
Colpodea	63.0723	1.23229	0.931632	1.32272	0.185929	0.376023	No
Microbotryomycetes	47.4418	-1.00945	0.684691	-1.47431	0.140398	0.302965	No
Glomeromycetes	36.6463	-1.15856	1.38577	-0.836041	0.403132	0.603995	No
Orbiliomycetes	20.8075	0.181396	0.489394	0.370654	0.710896	0.837851	No
Trebouxiophyceae	17.2813	-1.11441	1.10956	-1.00438	0.315197	0.521368	No
Bryopsida	12.767	2.08046	1.06373	1.95582	0.0504863	0.172495	No
Hydrozoa	12.6915	-1.45437	0.66647	-2.1822	0.029095	0.131022	No
Entomophthoromycetes	5.51573	-1.11017	1.16838	-0.950183	0.342019	0.539338	No
Ichthyosporea	4.28486	3.84305	1.70365	2.25578	0.0240845	0.123433	No
Variosea	3.02985	-1.33107	1.62419	-0.81953	0.412484	0.603995	No
Exobasidiomycetes	1.79298	-0.501449	2.13849	-0.234487	0.814607	0.878918	No
Pezizomycetes	1.57862	-1.27215	3.76835	-0.337587	0.735674	0.837851	No
Anthozoa	1.04664	1.12481	3.23775	0.347405	0.728287	0.837851	No
Malasseziomycetes	0.960776	2.621	2.27273	1.15324	0.248811	0.463693	No
Acidobacteriia	0.946591	-0.802262	2.3347	-0.343625	0.731128	0.837851	No
Chloropicophyceae	0.640589	0.221824	2.17444	0.102014	0.918745	0.941714	No
Chrysophyceae	0.568655	1.90123	4.53937	0.418831	0.67534	0.837851	No
Tentaculata	0.376615	-0.16107	2.9994	-0.0537008	0.957174	0.957174	No
Kinetoplastea	0.237892	-1.30086	4.85364	-0.268018	0.788685	0.873948	No

## Sheet: Class Control-vs-DE
Table S7: DESeq2 differential abundance results of fungal communities from CF- or DE-treated and non-treated soils classified by Phylum, Class, Genus and Species. Basemean column refers to the average counts of each organism in all samples. Log2FoldChange measures the change between the compared groups, in a base 2 logarithmic scale. P-values are adjusted with Benjamini and Hochberg method.
	baseMean	log2FoldChange	lfcSE	stat	pvalue	padj	Significant
Saccharomycetes	19173.8	-1.08114	0.671206	-1.61075	0.107235	0.345465	No
Sordariomycetes	8163.32	-0.326906	0.607305	-0.538289	0.590378	0.808455	No
Tremellomycetes	4863.34	-0.103227	0.432222	-0.238829	0.811238	0.88669	No
X__Unknowns__	4341.37	0.866639	0.456701	1.89761	0.0577476	0.263073	No
Eurotiomycetes	2074.11	0.921086	0.410143	2.24577	0.024719	0.197741	No
Mucoromycetes	1074.34	-0.300718	1.00292	-0.299842	0.764298	0.88669	No
Leotiomycetes	880.062	-0.118701	0.592405	-0.200372	0.84119	0.88669	No
Spirotrichea	632.323	1.17866	0.980138	1.20255	0.229152	0.55266	No
Oligohymenophorea	545.046	0.648088	1.06539	0.608308	0.542983	0.802035	No
Mortierellomycetes	425.081	-1.51183	0.883694	-1.71081	0.0871158	0.345465	No
Chromadorea	308.27	-0.956163	0.944036	-1.01285	0.311134	0.671395	No
Chlorophyceae	275.929	-2.10133	1.31311	-1.60027	0.109538	0.345465	No
Oomycota	242.1	0.236625	1.19811	0.197499	0.843437	0.88669	No
Agaricomycetes	238.194	1.44986	0.324867	4.46294	8.08411e-06	0.000331449	Yes
Chytridiomycetes	212.412	1.1096	1.04457	1.06226	0.288118	0.656268	No
Cystobasidiomycetes	139.359	-0.397218	1.15861	-0.342842	0.731718	0.882365	No
Olpidiomycetes	136.23	-0.937876	1.48425	-0.631883	0.527463	0.802035	No
Phyllopharyngea	98.0208	0.118584	1.94259	0.0610441	0.951324	0.970593	No
Chlorarachniophyceae	94.874	-0.457006	0.851688	-0.536588	0.591552	0.808455	No
Umbelopsidomycetes	68.7252	0.78998	0.979271	0.806702	0.419838	0.717844	No
Dothideomycetes	63.4484	1.30166	0.788266	1.6513	0.0986782	0.345465	No
Colpodea	63.0723	-2.3791	0.973499	-2.44386	0.014531	0.197741	No
Microbotryomycetes	47.4418	1.4061	0.675327	2.0821	0.0373336	0.218668	No
Glomeromycetes	36.6463	0.671709	1.37562	0.488295	0.625341	0.827064	No
Orbiliomycetes	20.8075	-0.37007	0.507686	-0.728934	0.466042	0.764309	No
Trebouxiophyceae	17.2813	-0.446783	1.09952	-0.406342	0.684491	0.857056	No
Bryopsida	12.767	-2.34792	1.16346	-2.01805	0.0435858	0.223377	No
Hydrozoa	12.6915	1.43935	0.658944	2.18433	0.0289378	0.197741	No
Entomophthoromycetes	5.51573	-0.305267	1.15748	-0.263735	0.791984	0.88669	No
Ichthyosporea	4.28486	3.1515	1.25091	2.51937	0.0117566	0.197741	No
Variosea	3.02985	-1.94675	1.51126	-1.28816	0.197689	0.534806	No
Exobasidiomycetes	1.79298	0.905783	2.26961	0.399092	0.689825	0.857056	No
Pezizomycetes	1.57862	-3.14635	3.90332	-0.806072	0.420202	0.717844	No
Anthozoa	1.04664	4.62773	3.04235	1.5211	0.128234	0.375542	No
Malasseziomycetes	0.960776	2.00257	2.07022	0.967322	0.333383	0.674058	No
Acidobacteriia	0.946591	2.54048	2.02085	1.25713	0.208705	0.534806	No
Chloropicophyceae	0.640589	-2.05939	2.18191	-0.943844	0.345249	0.674058	No
Chrysophyceae	0.568655	3.97621	4.43697	0.896153	0.370171	0.689864	No
Tentaculata	0.376615	1.7487	2.90886	0.601164	0.547731	0.802035	No
Kinetoplastea	0.237892	-0.18079	4.90415	-0.0368647	0.970593	0.970593	No

## Sheet: Genus CF-vs-Control
Table S7: DESeq2 differential abundance results of fungal communities from CF- or DE-treated and non-treated soils classified by Phylum, Class, Genus and Species. Basemean column refers to the average counts of each organism in all samples. Log2FoldChange measures the change between the compared groups, in a base 2 logarithmic scale. P-values are adjusted with Benjamini and Hochberg method.
	baseMean	log2FoldChange	lfcSE	stat	pvalue	padj	Significant
Geotrichum	7212.52	4.19264	1.1105	3.77546	0.000159711	0.00223596	Yes
Candida	6127.07	0.388367	0.433141	0.89663	0.369917	0.582619	No
Trichoderma	2966.73	0.761178	0.41484	1.83487	0.0665246	0.186269	No
X__Unknowns__	2579.16	-0.610968	0.405205	-1.5078	0.131606	0.301497	No
Saitozyma	2524.82	-0.789493	0.644748	-1.2245	0.220765	0.43463	No
Acremonium	2102.16	-1.2586	0.693163	-1.81573	0.0694116	0.188369	No
Myxocephala	1906.72	3.86118	0.901322	4.28391	1.83641e-05	0.000330554	Yes
Penicillium	1713.71	0.450294	0.448676	1.0036	0.315569	0.516386	No
Saccharomyces	1208.81	-1.98893	0.590599	-3.36764	0.00075814	0.00734813	Yes
Pascua	887.417	0.854657	0.819036	1.04349	0.296721	0.498491	No
Mucor	877.429	3.80595	1.00807	3.77547	0.000159709	0.00223596	Yes
Solicoccozyma	775.162	0.483552	0.443109	1.09127	0.275153	0.473685	No
Pichia	708.707	-1.50808	0.711931	-2.1183	0.0341499	0.126555	No
Hypomyces	605.932	1.79342	1.40672	1.27489	0.202348	0.411223	No
Blastobotrys	566.448	1.64953	0.975353	1.69121	0.0907966	0.233477	No
Mariannaea	496.534	4.29894	0.961315	4.47194	7.75135e-06	0.000162778	Yes
Opisthonecta	471.268	-2.35967	1.23748	-1.90683	0.0565429	0.165684	No
Cyberlindnera	434.061	8.90928	1.9593	4.54718	5.43707e-06	0.000137014	Yes
Nadsonia	429.281	4.93322	0.578279	8.53087	1.45252e-17	1.83017e-15	Yes
Cosmospora	408.282	3.68861	1.08091	3.41252	0.00064365	0.00675833	Yes
Wickerhamomyces	407.394	0.657599	1.57123	0.418526	0.675563	0.810675	No
Fusarium	402.409	3.49211	1.12072	3.11594	0.00183361	0.0144397	Yes
Eocercomonas	391.295	0.75932	0.893834	0.849508	0.395599	0.598475	No
Acrobeloides	301.866	-1.19408	0.968116	-1.23341	0.217424	0.43463	No
Mortierella	295.05	5.8831	1.07422	5.4766	4.33577e-08	1.82103e-06	Yes
Spathaspora	234.117	5.39843	0.928305	5.81536	6.05035e-09	3.81172e-07	Yes
Dictyochloris	223.51	-0.304875	1.23406	-0.247049	0.80487	0.870001	No
Hemicycliostyla	213.296	-1.2683	1.69582	-0.747897	0.454522	0.650793	No
Uroleptus	204.572	4.6054	1.72735	2.66617	0.00767218	0.0390279	Yes
Saprolegnia	203.319	-0.714454	1.40462	-0.508647	0.611	0.767369	No
Anteholosticha	173.608	4.39493	1.47231	2.98505	0.00283535	0.0198474	Yes
Thaumatomonas	172.193	-1.05263	1.57631	-0.667777	0.504276	0.698228	No
Olpidium	162.816	-1.73871	1.60341	-1.08438	0.278196	0.473685	No
Apiotrichum	155.843	2.11086	1.18193	1.78594	0.0741087	0.194535	No
Pseudogymnoascus	144.146	2.07519	0.759103	2.73374	0.00626199	0.0343048	Yes
Sporothrix	138.89	2.70078	0.840633	3.21279	0.00131452	0.0111226	Yes
Rhizophydium	127.238	-4.57767	1.56283	-2.9291	0.00339947	0.0214167	Yes
Occultifur	127.115	1.55215	1.19431	1.29962	0.19373	0.400164	No
Conlarium	117.235	-1.49911	0.661077	-2.26767	0.0233492	0.0980668	No
Podophrya	106.685	-3.29212	2.06412	-1.59493	0.110728	0.273564	No
Bigelowiella	91.6143	-0.745924	0.86084	-0.866507	0.386212	0.598475	No
Dissophora	86.3989	2.64747	0.740549	3.57501	0.00035022	0.00406436	Yes
Cantharellus	72.0546	0.661384	1.04249	0.634427	0.525802	0.72012	No
Pezoloma	61.318	-0.560501	0.696954	-0.804215	0.421273	0.617213	No
Umbelopsis	59.4388	1.93396	0.965056	2.00398	0.045072	0.145617	No
Aristerostoma	56.8826	1.0594	0.959495	1.10412	0.26954	0.473685	No
Cladosporium	55.1633	1.37922	1.0576	1.30411	0.192197	0.400164	No
Pseudocosmospora	51.53	4.06145	1.31152	3.09675	0.00195652	0.0145013	Yes
Clonostachys	44.2851	3.56521	1.11042	3.2107	0.00132412	0.0111226	Yes
Rhodotorula	42.2113	-1.72205	0.845556	-2.03659	0.0416916	0.141977	No
Arcopilus	37.2701	0.741797	0.934864	0.793481	0.427498	0.619135	No
Rhizophagus	36.4576	-1.58988	1.39976	-1.13583	0.256028	0.473685	No
Leucocoprinus	29.7074	-1.13465	1.03258	-1.09885	0.271832	0.473685	No
Vorticella	27.2051	0.0753781	1.65595	0.0455195	0.963693	0.993445	No
Halteria	22.7472	-0.639155	1.75372	-0.364458	0.715516	0.838108	No
Bracteacoccus	20.4765	0.307103	1.26281	0.24319	0.807858	0.870001	No
Arthrobotrys	19.462	0.104157	0.493925	0.210876	0.832984	0.881983	No
Cephalotheca	19.2064	-2.97783	1.18374	-2.51562	0.0118824	0.0573812	No
Paramicrosporidium	17.9051	-1.94324	0.937098	-2.07368	0.0381095	0.133383	No
Hyaloscypha	15.9644	-3.20043	0.89608	-3.57159	0.000354825	0.00406436	No
Chaetomium	15.5605	1.65867	1.07882	1.53749	0.124174	0.294113	No
Lovenella	12.8738	-1.40356	0.708625	-1.98068	0.0476275	0.150027	No
Imbribryum	12.6608	2.10052	1.13948	1.8434	0.0652709	0.186269	No
Pseudochlorella	12.4324	0.0343146	1.52988	0.0224295	0.982105	0.993445	No
Rhizophlyctis	12.4016	-1.71143	1.29028	-1.3264	0.184708	0.399113	No
Chalara	12.2165	-0.156542	0.577501	-0.271067	0.786339	0.861554	No
Oidiodendron	11.6203	-0.718639	0.852035	-0.843438	0.398983	0.598475	No
Nectria	11.3064	7.04647	2.52826	2.78709	0.0053184	0.0304599	No
Aspergillus	11.2406	-0.479344	0.660762	-0.725441	0.468182	0.656596	No
Aegeritella	11.093	0.963707	0.840185	1.14702	0.251374	0.472733	No
Coniochaeta	10.9421	-2.08374	0.963324	-2.16307	0.0305357	0.122701	No
Sterkiella	10.8828	4.88545	2.69884	1.8102	0.0702645	0.188369	No
Cryptococcus	10.0769	-1.80211	0.719825	-2.50353	0.012296	0.0573812	No
Cyrtohymena	8.51991	7.05256	3.07062	2.29679	0.021631	0.0939829	No
Purpureocillium	7.61857	-1.10698	1.52875	-0.724111	0.468997	0.656596	No
Scytinostroma	7.17351	15.029	4.90408	3.06459	#N/A	#N/A	No
Haptocillium	6.83265	-2.14485	0.726191	-2.95356	0.00314128	0.0208316	No
Paecilomyces	6.08226	1.52923	0.990489	1.54392	0.122609	0.294113	No
Paraphaeosphaeria	5.74779	1.14648	1.42399	0.805121	0.42075	0.617213	No
Trichosporiella	5.69188	2.30744	1.19947	1.92372	0.0543901	0.16317	No
Corynascus	5.33183	2.55275	2.26894	1.12508	0.260554	0.473685	No
Slooffia	5.30406	2.53419	1.25567	2.01819	0.0435716	0.144474	No
Pandora	5.25775	-1.29493	1.15995	-1.11636	0.264268	0.473685	No
Cutaneotrichosporon	5.09752	-0.692617	1.20902	-0.572874	0.56673	0.750256	No
Brevicalcar	5.00494	0	4.90408	0	#N/A	#N/A	No
Rhizopus	4.98405	-2.27573	2.31071	-0.984863	0.324692	0.524502	No
Leptolegnia	4.75622	-1.01719	1.83567	-0.554126	0.579493	0.752743	No
Galerina	4.59352	-0.809907	1.30037	-0.622827	0.533398	0.722669	No
Sphaeroforma	4.58887	3.7808	1.75444	2.15499	0.0311623	0.122701	No
Acephala	4.37918	-2.49726	0.937746	-2.66305	0.00774363	0.0390279	No
Kochiomyces	4.33521	4.53287	2.64639	1.71285	#N/A	#N/A	No
Albugo	3.89276	-2.17423	1.47017	-1.47889	0.13917	0.313131	No
Amastigomonas	3.80366	3.37791	2.55932	1.31985	0.186886	0.399113	No
Neoascochyta	3.53475	5.67091	2.90493	1.95217	0.0509183	0.156481	No
Lecanicillium	3.48717	0.651269	1.2193	0.534134	0.593249	0.762748	No
Pseudeurotium	3.43176	4.39768	1.78701	2.46091	0.0138586	0.0623638	No
Chloromonas	3.33887	-0.537917	1.06702	-0.504129	0.614171	0.767369	No
Phalansterium	3.31978	-1.54277	1.67154	-0.922961	0.356028	0.567842	No
Chytridium	3.11857	0.55937	2.39676	0.233386	0.815462	0.870747	No
Homolaphlyctis	2.82128	-5.32036	1.88127	-2.82807	0.00468294	0.0280977	No
Phialocephala	2.72548	0.580433	1.97604	0.293735	0.76896	0.861554	No
Apusomonas	2.69884	0.209225	1.56847	0.133395	0.893881	0.930818	No
Carteria	2.47444	-1.84425	1.6032	-1.15036	0.249997	0.472733	No
Exophiala	2.45815	2.03514	1.76938	1.1502	0.250062	0.472733	No
Dictyosphaerium	2.32762	-3.10438	1.49653	-2.07439	0.0380433	0.133383	No
Ditylenchus	2.32002	1.94672	3.87185	0.502788	0.615113	0.767369	No
Clydaea	2.2167	1.001	2.17082	0.461115	0.644716	0.796414	No
Goffeauzyma	2.06263	0.552846	1.73137	0.319312	0.74949	0.861554	No
Geomyces	2.0579	-1.16662	0.831381	-1.40323	0.160547	0.354894	No
Papiliotrema	2.03174	2.75914	4.87772	0.565661	0.571624	0.750256	No
Sebacina	1.93935	0.802485	1.835	0.437321	0.661879	0.809677	No
Debaryomyces	1.79255	-0.040989	2.26477	-0.0180985	0.98556	0.993445	No
Trichocladium	1.77387	1.26883	1.48362	0.855224	0.392427	0.598475	No
Galactomyces	1.68544	4.79542	2.8709	1.67035	0.0948497	0.239021	No
Tuber	1.57377	-1.4223	3.94397	-0.360627	0.718378	0.838108	No
Neonectria	1.57012	4.41717	2.07839	2.12529	0.0335627	0.126555	No
Hapalopilus	1.56172	-0.924329	3.20998	-0.287954	0.773382	0.861554	No
Chlorosarcinopsis	1.43714	-1.8237	1.77511	-1.02737	0.304245	0.504407	No
Lobulomyces	1.31948	0.686568	2.50674	0.273889	0.78417	0.861554	No
Acrophialophora	1.29832	-0.595489	1.93714	-0.307407	0.758534	0.861554	No
Salvia	1.27996	-0.557954	3.15355	-0.176929	0.859564	0.902542	No
Cystobasidium	1.27174	-0.0103457	3.29908	-0.00313594	0.997498	0.997498	No
Hymenoscyphus	1.2659	-0.797873	1.40151	-0.569297	0.569154	0.750256	No
Chlorococcum	1.20927	1.41826	3.37824	0.419822	0.674615	0.810675	No
Alcyonium	1.18432	0.958971	3.25294	0.294801	0.768146	0.861554	No
Clitopilus	1.12735	-0.04496	1.92377	-0.0233708	0.981355	0.993445	No
Granulicella	1.10063	-0.924349	2.35086	-0.393196	0.694175	0.825151	No
Trebouxia	1.08142	-2.47039	1.61477	-1.52987	0.126048	0.294113	No
Tubulicrinis	1.07994	0.288394	3.1841	0.0905732	0.927832	#N/A	No
Solanum	1.04375	-1.14308	2.8394	-0.402577	0.687259	#N/A	No
Hydnellum	1.02157	2.45596	4.8421	0.507211	0.612007	#N/A	No
Malassezia	0.99691	2.63109	2.31169	1.13817	0.255051	#N/A	No
Operculomyces	0.964262	-2.08484	2.09559	-0.994871	0.319799	#N/A	No
Chlorella	0.893919	-1.67551	2.62553	-0.638159	0.52337	#N/A	No
Microidium	0.883798	-0.587242	2.67168	-0.219802	0.826025	#N/A	No
Triparticalcar	0.850793	2.81346	2.60231	1.08114	0.279635	#N/A	No
Hyphodiscus	0.826741	-2.41446	2.32723	-1.03748	0.299512	#N/A	No
Tomentella	0.787439	1.72914	4.8937	0.353339	0.723834	#N/A	No
Trichosporon	0.767599	3.55699	2.8375	1.25357	0.209999	#N/A	No
Cladophialophora	0.766021	-1.4212	2.04699	-0.694287	0.487502	#N/A	No
Meira	0.745342	1.03612	3.47431	0.298224	0.765532	#N/A	No
Plectosphaerella	0.697592	0	4.90408	0	1	#N/A	No
Naganishia	0.669702	0.90312	2.85283	0.31657	0.75157	#N/A	No
Fragaria	0.654334	-2.16757	1.83045	-1.18417	0.236345	#N/A	No
Sakaguchia	0.630295	-0.492081	2.33552	-0.210694	0.833126	#N/A	No
Chloropicon	0.621481	0.00944271	2.14191	0.00440854	0.996483	#N/A	No
Dinobryon	0.616057	1.87639	4.58827	0.408954	0.682573	#N/A	No
Nowakowskiella	0.608625	-3.09367	4.5891	-0.674134	0.500226	#N/A	No
Eremochloris	0.564911	0.36811	4.08757	0.0900559	0.928243	#N/A	No
Sagenomella	0.541652	-2.73093	4.80729	-0.568082	0.569979	#N/A	No
Chlamydomonas	0.530868	1.7056	3.94492	0.432353	0.665485	#N/A	No
Acaromyces	0.490313	3.05044	3.93834	0.77455	0.438606	#N/A	No
Spirosphaera	0.487194	-1.72437	2.51755	-0.684938	0.493383	#N/A	No
Amanita	0.470589	-2.05364	2.78454	-0.737515	0.46081	#N/A	No
Subulicystidium	0.454115	0	4.90408	0	1	#N/A	No
Hypochnicium	0.434491	0	4.90408	0	1	#N/A	No
Talaromyces	0.430488	0.088132	2.29083	0.0384716	0.969312	#N/A	No
Tetrahymena	0.430227	1.04621	4.90253	0.213403	0.831012	#N/A	No
Rubus	0.421427	1.41999	3.4725	0.408923	0.682596	#N/A	No
Mycosphaerella	0.410909	-4.46625	4.77812	-0.93473	0.349928	#N/A	No
Pleurobrachia	0.40736	-0.283157	2.92197	-0.0969062	0.922801	#N/A	No
Dactylellina	0.398095	1.71371	4.89389	0.350172	0.726209	#N/A	No
Volvariella	0.381203	0	4.82813	0	1	#N/A	No
Hormiactis	0.379371	1.366	2.55598	0.534434	0.593041	#N/A	No
Sporobolomyces	0.37742	0	4.86702	0	1	#N/A	No
Hordeum	0.35679	0	4.0684	0	1	#N/A	No
Trigonopsis	0.349324	-0.911036	3.00225	-0.303452	0.761546	#N/A	No
Byssochlamys	0.343089	-1.9048	4.8431	-0.393303	0.694096	#N/A	No
Boothiomyces	0.334384	0	4.90408	0	1	#N/A	No
Kluyveromyces	0.312537	0.998973	3.00466	0.332475	0.73953	#N/A	No
Prunus	0.307901	-0.286898	4.86885	-0.0589252	0.953012	#N/A	No
Cylindrocarpon	0.302287	0	4.90408	0	1	#N/A	No
Marasmius	0.300658	0.953201	4.90322	0.194403	0.84586	#N/A	No
Xenochalara	0.29734	0.313976	3.49208	0.0899109	0.928358	#N/A	No
Polychytrium	0.289932	-1.65772	4.10183	-0.404142	0.686108	#N/A	No
Torulaspora	0.281202	-3.44298	4.79622	-0.717853	0.472848	#N/A	No
Filobasidium	0.275186	-3.65908	4.79127	-0.763696	0.445049	#N/A	No
Pochonia	0.269497	0.358047	4.90408	0.0730101	0.941798	#N/A	No
Sugiyamaella	0.267421	-2.28193	4.81162	-0.474254	0.635319	#N/A	No
Tetracystis	0.255247	2.23967	4.88645	0.458343	0.646706	#N/A	No
Entoloma	0.236685	0.678632	4.90408	0.138381	0.889939	#N/A	No
Alternaria	0.230652	2.10706	4.88847	0.431026	0.66645	#N/A	No
Hemiurosomoida	0.229235	0.678631	4.90408	0.138381	0.889939	#N/A	No
Ichthyobodo	0.22068	-1.09219	4.87622	-0.223982	0.822771	#N/A	No
Asterostroma	0.194157	1.94765	4.89067	0.398237	0.690455	#N/A	No
Hyalodendriella	0.176502	-3.25282	4.80123	-0.677498	0.49809	#N/A	No
Oxytricha	0	0	0	0	1	#N/A	No
Gonostomum	0	0	0	0	1	#N/A	No
Hemiamphisiella	0	0	0	0	1	#N/A	No

## Sheet: Genus Control-vs-DE
Table S7: DESeq2 differential abundance results of fungal communities from CF- or DE-treated and non-treated soils classified by Phylum, Class, Genus and Species. Basemean column refers to the average counts of each organism in all samples. Log2FoldChange measures the change between the compared groups, in a base 2 logarithmic scale. P-values are adjusted with Benjamini and Hochberg method.
	baseMean	log2FoldChange	lfcSE	stat	pvalue	padj	Significant
Geotrichum	7212.52	-7.65196	1.1297	-6.77346	1.25735e-11	4.05495e-10	Yes
Candida	6127.07	-4.63408	0.437275	-10.5976	3.05615e-26	3.94243e-24	Yes
Trichoderma	2966.73	-1.14469	0.415653	-2.75395	0.00588807	0.0253187	Yes
X__Unknowns__	2579.16	1.59185	0.405041	3.93008	8.49169e-05	0.000888316	Yes
Saitozyma	2524.82	1.26379	0.645084	1.95911	0.0500998	0.136355	No
Acremonium	2102.16	0.708395	0.693211	1.0219	0.306827	0.514034	No
Myxocephala	1906.72	-6.4614	0.937566	-6.89168	5.51369e-12	2.37089e-10	Yes
Penicillium	1713.71	0.690725	0.448976	1.53844	0.12394	0.275661	No
Saccharomyces	1208.81	2.62299	0.589583	4.44889	8.63137e-06	0.000111345	Yes
Pascua	887.417	-4.5659	0.831627	-5.49032	4.01196e-08	1.03509e-06	Yes
Mucor	877.429	-1.79009	1.04959	-1.70551	0.0880997	0.21046	No
Solicoccozyma	775.162	-0.510104	0.446205	-1.1432	0.252954	0.459237	No
Pichia	708.707	2.52118	0.711635	3.54281	0.000395895	0.00300414	Yes
Hypomyces	605.932	4.7087	1.40574	3.34963	0.000809205	0.00497083	Yes
Blastobotrys	566.448	-2.27579	1.0284	-2.21294	0.0269018	0.0913247	No
Mariannaea	496.534	-4.95758	0.995192	-4.98153	6.30831e-07	1.16253e-05	Yes
Opisthonecta	471.268	0.804987	1.23802	0.650221	0.51555	0.72289	No
Cyberlindnera	434.061	-6.94146	2.02554	-3.42697	0.000610367	0.00414407	Yes
Nadsonia	429.281	-5.15198	0.645906	-7.97636	1.50712e-15	9.72096e-14	Yes
Cosmospora	408.282	-5.66177	1.1307	-5.0073	5.51997e-07	1.16253e-05	Yes
Wickerhamomyces	407.394	-7.99184	1.65293	-4.83495	1.33176e-06	2.14747e-05	Yes
Fusarium	402.409	0.521944	1.11826	0.466746	0.640681	0.846058	No
Eocercomonas	391.295	1.19419	0.891852	1.339	0.180569	0.394804	No
Acrobeloides	301.866	-0.824417	0.968768	-0.850995	0.394772	0.604061	No
Mortierella	295.05	-2.71785	1.0629	-2.55701	0.0105577	0.0425607	Yes
Spathaspora	234.117	-3.40807	1.01545	-3.35623	0.000790122	0.00497083	Yes
Dictyochloris	223.51	-2.5948	1.22765	-2.11363	0.0345466	0.10364	No
Hemicycliostyla	213.296	-9.60809	2.04377	-4.70117	2.58681e-06	3.70776e-05	Yes
Uroleptus	204.572	4.01878	1.5639	2.56972	0.010178	0.0423536	Yes
Saprolegnia	203.319	0.560319	1.42146	0.394186	0.693443	0.868487	No
Anteholosticha	173.608	2.59547	1.46458	1.77216	0.0763675	0.193165	No
Thaumatomonas	172.193	-2.44039	1.58109	-1.54348	0.122713	0.275661	No
Olpidium	162.816	-0.973367	1.59295	-0.611048	0.541168	0.742667	No
Apiotrichum	155.843	-3.93341	1.24394	-3.16205	0.00156663	0.00842064	Yes
Pseudogymnoascus	144.146	-2.27671	0.805211	-2.82747	0.00469174	0.0224161	Yes
Sporothrix	138.89	1.10909	0.835859	1.32689	0.184546	0.396773	No
Rhizophydium	127.238	-5.94032	1.6682	-3.56092	0.000369552	0.00297951	Yes
Occultifur	127.115	-0.133454	1.19152	-0.112004	0.910821	1	No
Conlarium	117.235	0.745103	0.658061	1.13227	0.257521	0.459237	No
Podophrya	106.685	0.279507	2.06248	0.13552	0.892201	1	No
Bigelowiella	91.6143	-0.376792	0.863429	-0.43639	0.662553	0.846232	No
Dissophora	86.3989	0.799182	0.742535	1.07629	0.281798	0.484692	No
Cantharellus	72.0546	2.82581	1.02494	2.75704	0.00583273	0.0253187	Yes
Pezoloma	61.318	1.5018	0.701446	2.14101	0.0322736	0.0991261	No
Umbelopsis	59.4388	0.971284	1.00775	0.963811	0.335141	0.537773	No
Aristerostoma	56.8826	-2.14465	0.998	-2.14895	0.0316383	0.0991261	No
Cladosporium	55.1633	1.80561	1.03026	1.75258	0.0796743	0.197653	No
Pseudocosmospora	51.53	-7.396	1.73295	-4.26787	1.97352e-05	0.00023144	Yes
Clonostachys	44.2851	-5.92298	1.57139	-3.76927	0.000163726	0.00140804	Yes
Rhodotorula	42.2113	1.60179	0.836609	1.91462	0.0555414	0.146221	No
Arcopilus	37.2701	0.126806	1.00374	0.126334	0.899468	1	No
Rhizophagus	36.4576	0.619675	1.39054	0.445637	0.655859	0.846058	No
Leucocoprinus	29.7074	1.18469	1.02231	1.15884	0.246521	0.459237	No
Vorticella	27.2051	-5.5007	1.92083	-2.86371	0.00418717	0.0207748	Yes
Halteria	22.7472	-0.231858	1.7325	-0.133828	0.893538	1	No
Bracteacoccus	20.4765	-2.44204	1.24996	-1.9537	0.0507369	0.136355	No
Arthrobotrys	19.462	-0.0780156	0.5084	-0.153453	0.878041	1	No
Cephalotheca	19.2064	0.0409271	1.19331	0.0342971	0.97264	1	No
Paramicrosporidium	17.9051	2.92159	0.879678	3.32121	0.000896295	0.00525555	No
Hyaloscypha	15.9644	-0.256809	0.92766	-0.276835	0.781907	0.969865	No
Chaetomium	15.5605	2.61282	1.19705	2.18272	0.0290564	0.0961097	No
Lovenella	12.8738	1.58802	0.698261	2.27425	0.0229512	0.0822419	No
Imbribryum	12.6608	-2.26916	1.22958	-1.84547	0.0649693	0.167621	No
Pseudochlorella	12.4324	0.0305588	1.4731	0.0207445	0.983449	1	No
Rhizophlyctis	12.4016	1.42048	1.26077	1.12668	0.259878	0.459237	No
Chalara	12.2165	-1.37912	0.69861	-1.97409	0.0483713	0.13565	No
Oidiodendron	11.6203	3.36239	0.858328	3.91737	8.95202e-05	0.000888316	No
Nectria	11.3064	-5.20784	2.53066	-2.0579	0.0395998	0.116099	No
Aspergillus	11.2406	0.448632	0.660668	0.679058	0.497101	0.712511	No
Aegeritella	11.093	-5.53069	1.41993	-3.89504	9.81831e-05	0.000904688	No
Coniochaeta	10.9421	0.0257319	1.02993	0.0249841	0.980068	1	No
Sterkiella	10.8828	-0.519676	2.43833	-0.213127	0.831228	0.99649	No
Cryptococcus	10.0769	-2.12811	0.903484	-2.35545	0.0185001	0.068186	No
Cyrtohymena	8.51991	-0.184271	2.93371	-0.0628116	0.949917	1	No
Purpureocillium	7.61857	4.86641	1.38788	3.50636	0.000454274	0.00325563	No
Scytinostroma	7.17351	24.33	4.76275	5.10839	#N/A	#N/A	No
Haptocillium	6.83265	1.20644	0.705943	1.70897	0.0874563	0.21046	No
Paecilomyces	6.08226	-0.719856	0.968579	-0.743208	0.457356	0.674833	No
Paraphaeosphaeria	5.74779	-1.55277	1.57834	-0.983801	0.325213	0.537773	No
Trichosporiella	5.69188	1.11887	1.32386	0.845154	0.398025	0.604061	No
Corynascus	5.33183	2.69048	2.1194	1.26945	0.20428	0.425033	No
Slooffia	5.30406	-0.47322	1.06124	-0.445912	0.655661	0.846058	No
Pandora	5.25775	-0.136797	1.16007	-0.117921	0.906131	1	No
Cutaneotrichosporon	5.09752	-4.83644	1.64866	-2.93355	0.00335109	0.0172916	No
Brevicalcar	5.00494	32.7975	4.76366	6.88493	#N/A	#N/A	No
Rhizopus	4.98405	4.76997	2.21097	2.15741	0.0309738	0.0991261	No
Leptolegnia	4.75622	0.344339	2.24728	0.153225	0.878221	1	No
Galerina	4.59352	4.18637	1.29032	3.24445	0.00117678	0.00660021	No
Sphaeroforma	4.58887	3.1505	1.31854	2.38939	0.0168764	0.0640311	No
Acephala	4.37918	1.51969	0.936789	1.62223	0.104754	0.245695	No
Kochiomyces	4.33521	3.12175	2.39501	1.30344	#N/A	#N/A	No
Albugo	3.89276	-1.39669	1.45674	-0.958776	0.337672	0.537773	No
Amastigomonas	3.80366	-1.39455	2.36844	-0.588807	0.555991	0.754977	No
Neoascochyta	3.53475	-2.75625	2.92144	-0.943455	0.345448	0.543449	No
Lecanicillium	3.48717	1.29892	1.07592	1.20726	0.22733	0.444327	No
Pseudeurotium	3.43176	0.0633792	1.54592	0.0409977	0.967298	1	No
Chloromonas	3.33887	-0.0806433	1.04493	-0.0771761	0.938483	1	No
Phalansterium	3.31978	-1.79013	1.56531	-1.14363	0.252777	0.459237	No
Chytridium	3.11857	0.467882	2.23624	0.209227	0.834271	0.99649	No
Homolaphlyctis	2.82128	2.22273	1.82382	1.21873	0.222948	0.444327	No
Phialocephala	2.72548	-2.75629	2.27627	-1.21088	0.225941	0.444327	No
Apusomonas	2.69884	0.282711	1.326	0.213205	0.831167	0.99649	No
Carteria	2.47444	3.70695	1.31873	2.81101	0.00493866	0.0227531	No
Exophiala	2.45815	-4.17035	1.73504	-2.40361	0.0162342	0.0634611	No
Dictyosphaerium	2.32762	-1.8657	1.61787	-1.15319	0.248834	0.459237	No
Ditylenchus	2.32002	0.19335	3.68548	0.0524627	0.95816	1	No
Clydaea	2.2167	0.898876	1.76794	0.508432	0.611151	0.821234	No
Goffeauzyma	2.06263	-0.0394111	1.74214	-0.0226223	0.981952	1	No
Geomyces	2.0579	1.07295	1.10108	0.974457	0.32983	0.537773	No
Papiliotrema	2.03174	6.12982	4.7698	1.28513	0.198746	0.4203	No
Sebacina	1.93935	1.17388	1.75881	0.667429	0.504498	0.715168	No
Debaryomyces	1.79255	-0.0121942	2.32021	-0.00525562	0.995807	1	No
Trichocladium	1.77387	0	1.92159	0	1	1	No
Galactomyces	1.68544	-0.329568	2.94189	-0.112026	0.910803	1	No
Tuber	1.57377	-2.92933	4.08161	-0.71769	0.472949	0.68551	No
Neonectria	1.57012	-1.86643	2.1169	-0.881679	0.37795	0.587417	No
Hapalopilus	1.56172	0.723599	2.96861	0.24375	0.807424	0.991979	No
Chlorosarcinopsis	1.43714	3.67787	1.64866	2.23083	0.0256925	0.0895765	No
Lobulomyces	1.31948	-0.19923	2.28084	-0.0873496	0.930394	1	No
Acrophialophora	1.29832	1.23279	1.66983	0.738269	0.460351	0.674833	No
Salvia	1.27996	-1.30828	3.3	-0.396447	0.691775	0.868487	No
Cystobasidium	1.27174	-3.41409	3.24165	-1.05319	0.292252	0.496059	No
Hymenoscyphus	1.2659	0.0709539	1.63066	0.0435125	0.965293	1	No
Chlorococcum	1.20927	-2.10095	3.32015	-0.632789	0.526871	0.730822	No
Alcyonium	1.18432	4.82665	3.05646	1.57916	0.114298	0.263294	No
Clitopilus	1.12735	-2.44216	2.11625	-1.154	0.248499	0.459237	No
Granulicella	1.10063	2.55871	2.03237	1.25898	0.208037	0.425981	No
Trebouxia	1.08142	0.783465	1.71968	0.455587	0.648687	0.846058	No
Tubulicrinis	1.07994	-2.68928	3.24213	-0.829479	0.406834	0.610251	No
Solanum	1.04375	3.19813	2.88021	1.11038	0.266835	0.465159	No
Hydnellum	1.02157	0	4.90415	0	1	1	No
Malassezia	0.99691	2.10873	2.11199	0.998459	0.318057	#N/A	No
Operculomyces	0.964262	-1.38406	2.25031	-0.615053	0.53852	#N/A	No
Chlorella	0.893919	0.31162	2.89766	0.107542	0.914359	#N/A	No
Microidium	0.883798	0.134297	2.66197	0.0504503	0.959764	#N/A	No
Triparticalcar	0.850793	3.78757	2.45096	1.54534	0.122264	#N/A	No
Hyphodiscus	0.826741	2.6999	2.21876	1.21685	0.223661	#N/A	No
Tomentella	0.787439	-2.50955	4.87185	-0.515113	0.606474	#N/A	No
Trichosporon	0.767599	-0.00897511	2.89773	-0.00309729	0.997529	#N/A	No
Cladophialophora	0.766021	-0.524522	2.25434	-0.232672	0.816016	#N/A	No
Meira	0.745342	1.51643	3.35671	0.451761	0.651441	#N/A	No
Plectosphaerella	0.697592	-2.65159	4.87044	-0.544424	0.58615	#N/A	No
Naganishia	0.669702	-0.727506	2.98335	-0.243855	0.807343	#N/A	No
Fragaria	0.654334	0.131076	1.93158	0.0678597	0.945897	#N/A	No
Sakaguchia	0.630295	-0.917442	2.53227	-0.362301	0.717127	#N/A	No
Chloropicon	0.621481	-1.85356	2.1702	-0.854095	0.393052	#N/A	No
Dinobryon	0.616057	4.16221	4.48673	0.92767	0.353579	#N/A	No
Nowakowskiella	0.608625	1.14257	4.6251	0.247038	0.804879	#N/A	No
Eremochloris	0.564911	-1.96811	4.06326	-0.484367	0.628125	#N/A	No
Sagenomella	0.541652	-1.74292	4.88238	-0.356982	0.721105	#N/A	No
Chlamydomonas	0.530868	2.73841	3.85532	0.710293	0.477522	#N/A	No
Acaromyces	0.490313	0.311628	3.97572	0.0783828	0.937524	#N/A	No
Spirosphaera	0.487194	-0.410149	2.56661	-0.159802	0.873037	#N/A	No
Amanita	0.470589	-1.28957	2.90477	-0.443949	0.65708	#N/A	No
Subulicystidium	0.454115	-0.692913	4.87338	-0.142183	0.886935	#N/A	No
Hypochnicium	0.434491	-0.906548	4.87597	-0.185922	0.852506	#N/A	No
Talaromyces	0.430488	0.59626	2.35694	0.252981	0.800283	#N/A	No
Tetrahymena	0.430227	3.40823	4.82092	0.706966	0.479588	#N/A	No
Rubus	0.421427	-1.06472	3.46863	-0.306958	0.758875	#N/A	No
Mycosphaerella	0.410909	0	4.90415	0	1	#N/A	No
Pleurobrachia	0.40736	1.82469	2.83389	0.643883	0.519652	#N/A	No
Dactylellina	0.398095	-1.18149	4.89276	-0.241477	0.809185	#N/A	No
Volvariella	0.381203	1.83325	4.75386	0.385634	0.699768	#N/A	No
Hormiactis	0.379371	0.311617	2.59343	0.120156	0.904359	#N/A	No
Sporobolomyces	0.37742	-0.374798	4.84213	-0.0774036	0.938303	#N/A	No
Hordeum	0.35679	-0.20608	4.04245	-0.050979	0.959342	#N/A	No
Trigonopsis	0.349324	-0.608659	3.06838	-0.198365	0.842759	#N/A	No
Byssochlamys	0.343089	0.096013	4.89465	0.0196159	0.98435	#N/A	No
Boothiomyces	0.334384	-1.61092	4.88482	-0.329781	0.741565	#N/A	No
Kluyveromyces	0.312537	-0.962422	2.99472	-0.321373	0.747928	#N/A	No
Prunus	0.307901	0.311617	4.90415	0.0635415	0.949335	#N/A	No
Cylindrocarpon	0.302287	-1.46315	4.88767	-0.299355	0.764669	#N/A	No
Marasmius	0.300658	2.51196	4.85012	0.517916	0.604517	#N/A	No
Xenochalara	0.29734	1.35591	3.48605	0.388954	0.69731	#N/A	No
Polychytrium	0.289932	1.76383	4.09898	0.43031	0.66697	#N/A	No
Torulaspora	0.281202	-0.00899762	4.90415	-0.0018347	0.998536	#N/A	No
Filobasidium	0.275186	0.311599	4.90415	0.0635379	0.949338	#N/A	No
Pochonia	0.269497	-1.04442	4.89532	-0.21335	0.831054	#N/A	No
Sugiyamaella	0.267421	2.07676	4.88586	0.425054	0.670797	#N/A	No
Tetracystis	0.255247	0	4.90415	0	1	#N/A	No
Entoloma	0.236685	-0.865083	4.89884	-0.176589	0.859831	#N/A	No
Alternaria	0.230652	0	4.90415	0	1	#N/A	No
Hemiurosomoida	0.229235	-0.663825	4.90206	-0.135418	0.892282	#N/A	No
Ichthyobodo	0.22068	-0.00898991	4.90415	-0.00183312	0.998537	#N/A	No
Asterostroma	0.194157	0	4.90415	0	1	#N/A	No
Hyalodendriella	0.176502	0	4.90415	0	1	#N/A	No
Oxytricha	0	0	0	0	1	#N/A	No
Gonostomum	0	0	0	0	1	#N/A	No
Hemiamphisiella	0	0	0	0	1	#N/A	No

## Sheet: Species CF-vs-Control
Table S7: DESeq2 differential abundance results of fungal communities from CF- or DE-treated and non-treated soils classified by Phylum, Class, Genus and Species. Basemean column refers to the average counts of each organism in all samples. Log2FoldChange measures the change between the compared groups, in a base 2 logarithmic scale. P-values are adjusted with Benjamini and Hochberg method.
	baseMean	log2FoldChange	lfcSE	stat	pvalue	padj	Significant
Geotrichum.candidum...4	7159.46	4.25542	1.07163	3.97099	7.15735e-05	0.00118991	Yes
Candida..subhashii	6075.88	0.579203	0.396457	1.46095	0.14403	0.278406	No
Saitozyma.podzolica...2	2490.52	-0.530578	0.649471	-0.816939	0.413963	0.57762	No
Acremonium.sp..aurim723	2074.21	-1.07551	0.673198	-1.59761	0.110129	0.245176	No
Myxocephala.albida...2	1930.67	3.97932	0.845573	4.70606	2.52545e-06	7.4641e-05	Yes
Trichoderma.virens...2	1782.4	0.98966	0.387695	2.55268	0.0106899	0.0517002	No
Mucor.moelleri...2	948.598	4.02344	1.00249	4.01345	5.98376e-05	0.00106112	Yes
Pascua.guehoae	868.261	0.986361	0.751512	1.3125	0.189351	0.335782	No
Trichoderma.harzianum...3	856.963	1.45798	0.462373	3.15325	0.00161465	0.0138547	Yes
Solicoccozyma.terricola	785.631	0.71528	0.399166	1.79193	0.0731435	0.183549	No
Saccharomyces.cerevisiae...5	694.123	-1.9243	0.647665	-2.97113	0.00296709	0.0225498	Yes
Penicillium.ochrochloron	680.345	0.568798	0.513867	1.1069	0.268339	0.434876	No
Blastobotrys.malaysiensis	635.529	1.90678	0.955486	1.99561	0.0459759	0.129566	No
Penicillium.sp...4	613.244	1.10303	0.412369	2.67485	0.00747619	0.0414305	Yes
Hypomyces.sp..15PA19	603.519	2.04401	1.41587	1.44364	0.14884	0.282027	No
Pichia.fermentans	578.142	-2.31398	0.662359	-3.49354	0.000476668	0.00527123	Yes
Opisthonecta.sp..FG.2015	474.013	-2.20269	1.23889	-1.77796	0.0754107	0.185734	No
mycorrhizal.fungal.sp..pkc11	469.312	-0.475952	0.667712	-0.712811	0.475963	0.639424	No
Nadsonia.starkeyi.henricii	450.277	5.08101	0.538576	9.43417	3.94096e-21	1.0483e-18	Yes
Candida..vartiovaarae	426.635	8.95708	1.95967	4.57071	4.86065e-06	0.000117539	Yes
Cosmospora.viliuscula...4	405.565	3.81433	1.04548	3.64841	0.000263866	0.00305167	Yes
Saccharomyces.cerevisiae...2	387.196	-1.38986	0.779963	-1.78196	0.0747563	0.185734	No
fungal.sp	383.658	-0.791037	0.448917	-1.7621	0.0780522	0.190476	No
Eocercomonas.echina	342.061	0.96886	0.939615	1.03112	0.302482	0.473082	No
Wickerhamomyces.anomalus	338.846	3.70165	2.5363	1.45947	0.144436	0.278406	No
Fusarium.oxysporum...3	325.194	3.38647	1.20018	2.82165	0.0047778	0.0332308	Yes
Acrobeloides.cf..nanus.WB.2017	306.843	-1.02146	0.975733	-1.04687	0.295161	0.467338	No
Mortierella.chlamydospora	302.033	6.21584	1.04636	5.94043	2.84277e-09	1.89044e-07	Yes
Spathaspora.sp..NYNU.17741	248.751	5.55597	0.884459	6.28177	3.34739e-10	2.96802e-08	Yes
Dictyochloris.fragrans	237.513	0.0207791	1.2664	0.016408	0.986909	0.994385	No
Penicillium.simplicissimum	227.961	1.03472	0.608459	1.70055	0.0890267	0.209191	No
Mariannaea.camptospora	225.802	4.68164	0.929657	5.03588	4.7566e-07	1.80751e-05	Yes
Saprolegnia.parasitica	218.347	-0.499302	1.42231	-0.35105	0.725551	0.818107	No
Hemicycliostyla.franzi	217.498	-1.0279	1.7019	-0.603973	0.545862	0.698262	No
Trichoderma.hamatum...2	201.781	1.628	0.647749	2.51332	0.01196	0.0568102	No
Uroleptus.pisces	199.942	6.65838	2.12207	3.13768	0.00170288	0.0141552	Yes
Anteholosticha.monilata	171.917	4.77835	1.5008	3.18387	0.00145322	0.0128852	Yes
Mariannaea.sp..Pi.1...2	170.287	4.04742	0.965747	4.19097	2.77761e-05	0.000527746	Yes
Eurotiomycetes.sp..genotype.370...6	157.806	-1.57311	0.598913	-2.62661	0.00862395	0.0458794	Yes
Thaumatomonas.zhukovi	156.559	-0.597259	1.59612	-0.374193	0.708261	0.808572	No
Apiotrichum.porosum...6	156.277	2.21595	1.1211	1.9766	0.0480874	0.133242	No
ascomycete.sp..Artz.107	142.208	-1.88558	0.407472	-4.62752	3.70078e-06	9.84406e-05	Yes
Olpidium.brassicae	142.132	-1.31439	1.59823	-0.822404	0.410847	0.57762	No
Pseudogymnoascus.pannorum...3	134.339	2.23678	0.721844	3.0987	0.00194375	0.0156678	Yes
Candida.sp...in..Saccharomycetales	130.683	0.636916	0.49794	1.2791	0.200862	0.351508	No
Occultifur.aff..externus.IMUFRJ.52019...2	127.405	1.82274	1.19505	1.52524	0.127198	0.260267	No
Conlarium.sp..JR11	116.75	-1.25143	0.68245	-1.83373	0.0666939	0.170583	No
Saitozyma.podzolica	115.419	-0.721013	0.747031	-0.965172	0.334459	0.507089	No
Sebacinales.sp..5390	113.653	-1.26309	0.340655	-3.70781	0.00020906	0.00273743	Yes
Rhizophydium.sp..PL.AUS.009	109.698	-5.86057	2.68621	-2.18173	0.0291298	0.09934	No
Helotiales.sp..ca_besc_294bb...8	103.912	1.00119	0.64627	1.54918	0.121339	0.253571	No
Podophrya.fixa	100.407	-2.8808	2.09896	-1.37249	0.169911	0.311699	No
Penicillium.sp...8	100.103	-0.204372	0.953458	-0.214349	0.830275	0.879717	No
Mariannaea.lignicola...4	98.7378	4.48583	1.14357	3.92264	8.75849e-05	0.00137045	Yes
Dissophora.ornata	96.2214	2.96145	0.761461	3.88917	0.000100589	0.00148649	Yes
Bigelowiella.longifila...2	93.1057	-0.561401	0.877785	-0.639566	0.522455	0.684596	No
Chrysosporium..pseudomerdarium...4	89.2779	-0.207472	0.779652	-0.266108	0.790156	0.857884	No
Trichoderma.sp...2	81.5428	-2.01061	0.91218	-2.20418	0.0275116	0.0950402	No
Trichoderma.sp...3	78.9853	1.24399	0.441862	2.81533	0.00487266	0.0332308	Yes
Helotiales.sp	75.0168	-1.11844	0.489689	-2.28399	0.0223722	0.0875147	No
fungal.sp..mh1485.1...4	73.0355	1.69864	1.06466	1.59548	0.110606	0.245176	No
Ascomycota.sp...3	67.2932	0.870571	0.560296	1.55377	0.12024	0.253571	No
Cantharellus.decolorans	64.8511	1.00563	1.04296	0.964216	0.334938	0.507089	No
fungal.sp...10	64.4675	-0.255614	1.24033	-0.206087	0.836723	0.879717	No
Helotiaceae.sp..V.GK.2010...2	59.5387	-1.44268	0.452101	-3.19105	0.00141755	0.0128852	Yes
Aristerostoma.sp..CTAS2.II	58.9165	1.24644	0.928121	1.34297	0.179281	0.324413	No
Candida..pseudolambica	58.4782	9.89454	2.66616	3.71116	0.000206315	0.00273743	Yes
Eocercomonas.ramosa	54.7877	1.44343	1.209	1.1939	0.232516	0.39145	No
Pezoloma.cf..ericae...2	54.7594	0.0656962	0.645213	0.101821	0.918899	0.947392	No
Ascomycota.sp..H27	54.2671	-1.88128	0.720261	-2.61195	0.00900283	0.0469559	Yes
Sporothrix.schenckii	50.7513	2.17122	1.03661	2.09454	0.036212	0.112005	No
Cladosporium.sphaerospermum	48.6892	1.46545	1.14978	1.27455	0.20247	0.352006	No
fungal.endophyte...3	44.0736	1.41665	0.539214	2.62725	0.00860768	0.0458794	Yes
Lobulomycetales.sp..AF011...2	42.7762	0	4.27911	0	1	1	No
Arcopilus.cupreus	42.3289	1.0184	0.97781	1.04151	0.297639	0.468473	No
fungal.sp..APA.2013...7	40.3596	2.73221	1.15923	2.35692	0.018427	0.0781562	No
Umbelopsis.vinacea	40.1666	3.37628	1.53029	2.2063	0.0273629	0.0950402	No
fungal.sp...2	39.2937	-0.25808	0.537052	-0.480548	0.630837	0.759289	No
Sporothrix.schenckii...2	37.3413	2.62198	0.803224	3.26432	0.00109727	0.0108101	Yes
Rhizophagus.sp...in..Fungi...6	36.8644	-1.26681	1.41354	-0.896197	0.370147	0.543133	No
Trichocomaceae.sp..PGP2...3	35.8019	0.767684	0.537421	1.42846	0.15316	0.284899	No
Pseudocosmospora.rogersonii...3	35.6164	4.35225	1.31998	3.29721	0.000976504	0.00999038	Yes
Helotiales.sp..EF830	35.4148	-0.909984	0.405634	-2.24336	0.0248736	0.0934185	No
Penicillium.sp..29.BRO.2013...7	34.652	0.904427	1.10898	0.815551	0.414757	0.57762	No
Candida.sp..NY7122	33.5301	0.466781	0.443012	1.05365	0.292041	0.465167	No
Sporothrix.stenoceras	33.4195	6.49828	1.29034	5.03611	4.75085e-07	1.80751e-05	Yes
Leucocoprinus.birnbaumii	30.2272	-0.922868	1.04552	-0.882692	0.377402	0.548574	No
Penicillium.sp...6	29.1249	-0.825403	0.606181	-1.36165	0.17331	0.315756	No
Vorticella.cf..microstoma	27.8737	0.389268	1.73309	0.22461	0.822283	0.879717	No
Rhodotorula.toruloides...2	25.6796	-2.08424	1.23404	-1.68897	0.0912261	0.209191	No
Wickerhamomyces.mucosus	25.5301	0.71911	1.0405	0.691123	0.489488	0.651019	No
Geotrichum.sp..CBS.11862	24.632	21.785	3.0348	7.17839	7.05388e-13	9.38165e-11	Yes
Halteria.grandinella	24.1603	0.613465	1.92579	0.318553	0.750066	0.831323	No
Clonostachys.sp..INBio2574A	23.5636	4.27209	1.15851	3.68757	0.000226404	0.00273743	Yes
Anteholosticha.manca	23.4484	17.5453	4.90408	3.57769	#N/A	#N/A	No
Bracteacoccus.sp..KF.2011b	21.1328	0.499256	1.28416	0.38878	0.697439	0.808572	No
Clonostachys.candelabrum	20.9498	3.21484	1.34532	2.38965	0.0168642	0.0747647	No
Penicillium.sp...3	20.1318	-0.359564	0.658309	-0.546193	0.584933	0.727792	No
Cephalotheca.sulfurea	19.3228	-2.90849	1.18173	-2.46122	0.0138465	0.0624264	No
Umbelopsis.isabellina	19.1118	0.530029	1.01896	0.520165	0.602948	0.74252	No
Arthrobotrys.scaphoides	18.9732	0.357678	0.525604	0.680509	0.496182	0.656639	No
Helotiaceae.2.RB.2011	18.2689	-1.40492	0.626522	-2.24241	0.024935	0.0934185	No
Mucor.hiemalis	18.0925	7.35748	1.71143	4.29902	1.71553e-05	0.000379515	No
Chaetomium.sp	17.5768	1.9176	1.11054	1.72673	0.0842154	0.200012	No
Rhodotorula.toruloides	16.2563	-0.913324	0.810357	-1.12706	0.259716	0.423831	No
Solicoccozyma.terrea...2	16.1683	1.19657	1.02539	1.16695	0.243233	0.401862	No
fungal.sp..3.44.4D...3	16.0094	-1.01339	0.503716	-2.01183	0.0442378	0.128911	No
Paramicrosporidium.saccamoebae	15.548	-1.77154	0.929502	-1.9059	0.0566627	0.149957	No
Candida.sp...in..Saccharomycetales...2	15.452	0.884775	0.57268	1.54497	0.122353	0.253571	No
fungal.sp..shylm82...3	15.3803	-0.731537	0.497408	-1.4707	0.141373	0.276509	No
Saccharomyces.cerevisiae...7	14.7732	-2.01165	0.806952	-2.4929	0.0126705	0.0583091	No
Sporothrix.sp..1.CMW9488...5	14.7639	2.29384	0.995922	2.30323	0.0212656	0.0844277	No
Capsicum.frutescens	14.0791	-3.90219	0.708008	-5.5115	3.55782e-08	1.89276e-06	No
Thaumatomonas.seravini	13.8404	-0.753822	2.67434	-0.281873	0.778041	0.851683	No
Imbribryum.blandum	13.5288	2.33317	1.13926	2.04797	0.0405628	0.121233	No
Candida.tropicalis	13.4489	0.215443	1.0436	0.206443	0.836445	0.879717	No
Fusarium.oxysporum...4	13.3019	4.50521	1.65274	2.7259	0.00641255	0.0374463	No
fungal.sp..TZ.2015b...3	13.1232	6.40751	1.49649	4.28169	1.85477e-05	0.000379515	No
Lovenella.assimilis...10	12.856	-1.22489	0.724591	-1.69046	0.0909394	0.209191	No
Pseudochlorella.signiensis	12.2885	0.573336	1.63499	0.350666	0.725839	0.818107	No
Chalara.vaccinii	12.2091	0.280758	0.553616	0.507135	0.61206	0.750267	No
Penicillium.sp..SWU534...3	12.186	0.830459	0.693057	1.19826	0.230818	0.391067	No
Rhizophlyctis.rosea	12.1712	-1.46448	1.28645	-1.13838	0.254961	0.41864	No
Saccharomyces.cerevisiae	12.1705	-1.39903	0.858535	-1.62956	0.103194	0.234613	No
Trichoderma.harzianum	12.1364	0.27307	0.613192	0.445325	0.656085	0.775638	No
Hyaloscypha.aureliella	11.9931	-3.88301	1.11478	-3.48322	0.000495416	0.00527123	No
Fusarium.sp...2	11.871	1.09326	2.24595	0.486768	0.626423	0.757402	No
Mucor.circinelloides...2	11.5111	7.76694	2.1046	3.69046	0.000223846	0.00273743	No
Fusarium.solani...5	11.3603	6.48914	2.33841	2.77503	0.00551971	0.0349581	No
Fusarium.merismoides	10.9056	7.55551	2.77504	2.72267	0.00647567	0.0374463	No
Nectria.sp..P8.8	10.898	7.04863	2.52475	2.79181	0.00524142	0.0340053	No
Pseudocosmospora.rogersonii...5	10.7395	3.69062	1.56698	2.35524	0.0185107	0.0781562	No
Leotiomycetes.sp..GM.08.17...3	10.5929	-2.11222	1.40342	-1.50505	0.132312	0.264625	No
Sterkiella.histriomuscorum...2	10.3141	5.02008	2.96198	1.69484	0.0901064	0.209191	No
Sordariomycetes.sp	9.99119	-0.583706	1.52831	-0.381929	0.702514	0.808572	No
Aspergillus.inflatus	9.87266	-0.168429	0.719891	-0.233965	0.815012	0.877705	No
Mucor.moelleri...4	9.82537	3.48089	1.21421	2.86679	0.00414652	0.0298101	No
Aegeritella.tuberculata...3	9.64569	0.96208	0.811401	1.1857	0.23574	0.391917	No
Epacris.microphylla.root.associated.fungus.4	9.54314	-0.310175	0.670906	-0.462323	0.64385	0.77146	No
Candida.sp..JY125	9.49413	7.07633	3.81259	1.85605	0.063447	0.163854	No
Pseudogymnoascus.pannorum	9.27794	2.88933	1.28829	2.24277	0.0249117	0.0934185	No
Cyrtohymena.citrina	9.27029	7.2606	3.14209	2.31076	0.0208462	0.0840163	No
Leotiomycetes.sp..genotype.134...3	8.4394	0.3557	0.793357	0.448348	0.653902	0.775638	No
Oidiodendron.echinulatum	8.38701	0.214847	0.999525	0.214949	0.829807	0.879717	No
Pseudogymnoascus.sp..CCF.5028...2	8.36437	2.13134	1.08148	1.97076	0.0487518	0.133691	No
Mucor.moelleri...6	8.34749	4.34794	1.51008	2.87927	0.00398601	0.0294522	No
Sporothrix.inflata	8.24725	2.32383	0.762039	3.04949	0.00229229	0.0179338	No
Trichoderma.hamatum	8.02959	1.41148	0.950174	1.4855	0.137413	0.272774	No
Pascua.guehoae...3	7.70515	0.965224	0.97718	0.987765	0.323268	0.497048	No
Penicillium.wisconsinense...4	7.57515	-1.25795	0.601947	-2.0898	0.0366359	0.112013	No
fungal.sp..1.RB.2011	7.28166	0.62488	1.26857	0.492588	0.622304	0.757402	No
Scytinostroma.sp	7.08124	15.1724	4.90408	3.09384	#N/A	#N/A	No
fungal.endophyte	7.0436	0.138734	0.863664	0.160634	0.872381	0.906459	No
Trichoderma.spirale...2	6.78905	1.6034	0.835516	1.91905	0.0549777	0.147718	No
Haptocillium.sp	6.73195	-1.91784	0.70076	-2.7368	0.00620408	0.0374463	No
Helotiales.sp..ca_besc_290d	6.62289	-2.06275	1.3033	-1.58271	0.113487	0.247937	No
Solicoccozyma.terricola...2	6.56112	1.01299	0.50622	2.00108	0.0453833	0.129566	No
Candida.sp...in..Saccharomycetales...5	6.37353	-1.65982	2.0178	-0.822587	0.410743	0.57762	No
Fusarium.sp...4	6.26973	6.40293	3.02851	2.11422	0.0344968	0.10924	No
Trichosporiella.sp..aurim716	6.22223	2.48329	1.17439	2.11454	0.0344691	0.10924	No
Trichoderma.crassum	6.04016	1.17271	0.742219	1.58001	0.114105	0.247937	No
Trichoderma.asperellum...2	5.98409	-2.6121	1.17711	-2.21907	0.0264821	0.0950402	No
Ascomycota.sp...6	5.92261	0.872688	0.916915	0.951765	0.341216	0.509908	No
Purpureocillium.lilacinum	5.86649	-0.895396	1.48306	-0.603751	0.546009	0.698262	No
Eurotiomycetes.sp..genotype.e52ss043...7	5.72802	-0.092524	1.14054	-0.0811226	0.935344	0.956929	No
Paraphaeosphaeria.sporulosa...2	5.72781	1.3552	1.36209	0.994947	0.319762	0.494516	No
Helotiales.sp..ca_besc_294bb...4	5.71606	1.7197	0.987712	1.74109	0.0816676	0.197083	No
Umbelopsis.vinacea...2	5.6527	4.26433	2.00919	2.12241	0.0338029	0.10924	No
Capsicum.chinense.x.Capsicum.frutescens	5.61273	-3.38343	1.04774	-3.22927	0.00124106	0.0117901	No
Ascomycota.sp..L258	5.5936	4.26098	1.51787	2.80722	0.00499711	0.0332308	No
Pichia.fermentans...3	5.59212	0.823364	2.00394	0.410872	0.681166	0.798195	No
Ophiostomataceae.sp...4	5.49928	3.95711	1.54117	2.56761	0.0102404	0.050725	No
Thelephoraceae.sp..PPS2...7	5.46474	2.86833	1.99365	1.43874	0.150225	0.282027	No
Pandora.neoaphidis	5.43285	-1.11015	1.16259	-0.95489	0.339633	0.509908	No
Trichoderma.sp..BAB.3211	5.41449	5.29171	2.2609	2.34053	0.0192564	0.0800345	No
Trichoderma.harzianum...2	5.37812	0.0285467	0.585709	0.0487387	0.961128	0.972091	No
Slooffia.cresolica	5.35799	2.72789	1.22589	2.22523	0.0260659	0.0950402	No
Cutaneotrichosporon.moniliiforme	5.31809	-0.668473	1.18975	-0.56186	0.574211	0.725038	No
Penicillium.dimorphosporum	5.24831	3.14148	3.75598	0.836393	0.402934	0.576238	No
Pezoloma.ericae...2	5.23184	-3.25818	1.37062	-2.37716	0.0174466	0.0760788	No
Corynascus.verrucosus	4.97719	2.78827	2.28801	1.21864	0.222979	0.382661	No
Fusarium.oxysporum...2	4.95034	2.6587	1.22733	2.16625	0.0302923	0.101997	No
Olpidium.virulentus...2	4.93618	-1.6577	1.95979	-0.845858	0.397632	0.57173	No
Rhizophydium.sp..PL.042...2	4.90073	2.46873	2.24113	1.10155	0.270656	0.434876	No
Sordariomycetes.sp..genotype.308	4.89067	3.51829	2.1525	1.63451	#N/A	#N/A	No
fungal.sp..2.RB.2011...4	4.88497	4.72733	2.27065	2.08193	0.0373493	0.112897	No
Pseudocosmospora.rogersonii...4	4.81274	3.85052	1.81921	2.11659	0.0342949	0.10924	No
Lobulomycetales.sp..AF017...2	4.7766	5.36388	2.83422	1.89254	0.0584186	0.152347	No
Chaetothyriales.sp..MP.2014	4.61948	-0.66684	0.924061	-0.721641	0.470515	0.635315	No
fungal.sp..KRP54	4.60584	-0.205013	1.18988	-0.172296	0.863205	0.90316	No
Sphaeroforma.napiecek	4.55639	4.03074	1.73127	2.3282	0.0199014	0.0814428	No
Kochiomyces.dichotomus	4.5333	4.81698	2.68529	1.79384	#N/A	#N/A	No
Cryptococcus.sp..T15Csp	4.47892	-1.8285	1.53741	-1.18933	0.234308	0.391917	No
Leptolegnia.chapmanii...2	4.4107	-0.806987	1.77954	-0.453481	0.650202	0.775577	No
Galerina.harrisonii	4.37131	-0.697061	1.2609	-0.552826	0.580382	0.727792	No
Ascomycota.sp..BEA.2010	4.25336	-1.32479	0.873823	-1.51609	0.129497	0.262948	No
Albugo.laibachii	4.08817	-1.97722	1.48068	-1.33535	0.181761	0.324486	No
fungal.sp...4	3.99056	2.854	1.56356	1.82533	0.0679517	0.172144	No
cf..Hymenoscyphus.sp..GU30	3.96429	0.501837	1.8041	0.278165	#N/A	#N/A	No
Magnaporthaceae.sp..1.RB.2011	3.94838	-1.43597	1.52987	-0.938625	0.347923	0.514153	No
Paecilomyces.tabacinus	3.88444	0.833883	1.12755	0.739552	0.459572	0.626903	No
Coniochaeta.sp	3.87608	0.958968	1.44678	0.662828	0.507441	0.668214	No
Rhizopus.stolonifer...3	3.82879	-2.07927	2.32725	-0.893448	0.371617	0.543133	No
fungal.sp...3	3.75886	1.7312	1.19585	1.44767	0.147708	0.282027	No
Amastigomonas.bermudensis	3.695	3.58118	2.54392	1.40774	0.159208	0.294092	No
fungal.sp..KRP96	3.61425	-1.05622	0.960311	-1.09987	0.271388	0.434876	No
Cryptococcus.sp..GY43L02.DEG.2011	3.5747	0.532196	0.764591	0.696053	0.486395	0.650157	No
Ascomycota.sp...8	3.5738	1.09887	1.5209	0.722517	0.469977	0.635315	No
Neoascochyta.exitialis...2	3.56086	5.76508	2.89282	1.99289	0.0462736	0.129566	No
Phalansterium.solitarium	3.53688	-1.29456	1.68179	-0.769749	0.441449	0.608421	No
Brevicalcar.kilaueaense	3.51097	0	4.90408	0	#N/A	#N/A	No
Coniochaeta.sp..Sib2.1.11	3.50193	-7.40569	4.76252	-1.55499	#N/A	#N/A	No
fungal.sp..29.CC.13.15	3.41135	-0.551284	1.87863	-0.29345	0.769178	0.848968	No
Cladosporium.sphaerospermum...5	3.38592	3.56906	1.77694	2.00854	0.0445856	0.128911	No
Saccharomyces.eubayanus...4	3.35528	0.517753	1.3623	0.380057	0.703903	0.808572	No
Penicillium.sp..6.MK.2015...4	3.28553	0.788227	0.911973	0.86431	0.387418	0.560071	No
Trichoderma.virens	3.28324	1.06438	0.825356	1.2896	0.197191	0.347369	No
Helotiales.sp..859	3.27997	0.108007	1.55798	0.0693252	0.944731	0.960586	No
Pseudeurotium.zonatum...3	3.24202	4.45396	1.72203	2.58646	0.00969661	0.0496019	No
Chytridium.olla	3.22428	0.816736	2.41496	0.338199	0.735213	0.82316	No
Solicoccozyma.terrea...3	3.21182	1.28029	1.3294	0.96306	0.335517	0.507089	No
Fusarium.oxysporum	3.20527	4.80744	2.17286	2.2125	0.0269324	0.0950402	No
Cladosporium.anthropophilum	3.04082	1.74138	1.84749	0.942563	0.345904	0.514025	No
Penicillium.simplicissimum...5	3.02861	-0.0803686	0.832336	-0.0965579	0.923078	0.948026	No
Trichoderma.sp...4	2.98636	2.49751	1.2317	2.0277	0.0425913	0.125881	No
Pseudogymnoascus.sp..CCF.5028...4	2.9636	3.65358	1.46631	2.49168	0.012714	0.0583091	No
Helotiales.sp..OTU099.AN.2016...4	2.90949	4.18379	1.55161	2.69642	0.00700901	0.039668	No
Hyaloscypha.variabilis...2	2.89152	-0.873122	1.17973	-0.740104	0.459237	0.626903	No
Umbelopsis.ovata...4	2.78626	5.30278	3.68871	1.43757	0.150556	0.282027	No
Penicillium.sp...7	2.77349	0.930743	0.773663	1.20303	0.228963	0.390411	No
Apusomonas.proboscidea	2.70666	0.514847	1.55575	0.330932	0.740696	0.824373	No
Homolaphlyctis.polyrhiza	2.61265	-5.11579	1.86141	-2.74834	0.00598983	0.0370533	No
Mortierella.hyalina...2	2.53177	5.60433	2.63894	2.12371	0.0336948	0.10924	No
Rhizophydium.sp..PL.073	2.46173	2.62654	4.8163	0.545344	0.585517	0.727792	No
Penicillium.sp..EMA.2011c	2.44381	0.0108565	1.33841	0.00811148	0.993528	0.997277	No
Dictyosphaerium.ehrenbergianum	2.4377	-2.82601	1.48442	-1.90378	0.0569384	0.149957	No
Ditylenchus.sp..68.3.Germany...2	2.39218	2.13631	3.96993	0.538122	0.590493	0.730563	No
Penicillium.chalabudae...7	2.34314	2.03352	1.97884	1.02763	0.304124	0.473082	No
Sordariomycetes.sp..genotype.556	2.33495	0.804184	2.39002	0.336476	0.736512	0.82316	No
Mucor.circinelloides	2.32876	5.48146	2.61245	2.0982	0.0358873	0.112005	No
Penicillium.ochrochloron...2	2.30487	-0.774935	0.974927	-0.794865	0.426692	0.591146	No
Acephala.sp..W2.5	2.29366	-2.30501	1.48519	-1.55199	0.120664	0.253571	No
Clydaea.vesicula	2.2498	1.21124	2.16093	0.560521	0.575124	0.725038	No
Paecilomyces.tenuis...7	2.24843	4.34236	1.69248	2.56567	0.0102976	0.050725	No
fungal.endophyte...2	2.22992	-1.99926	1.29619	-1.54242	0.122972	0.253571	No
salal.root.associated.fungus.UBCtra1340C...3	2.22598	-0.346251	0.904945	-0.382622	0.702	0.808572	No
Papiliotrema.mangalensis	2.21919	2.97766	4.87737	0.610505	0.541527	0.698262	No
fungal.sp..3.12.4D...4	2.20194	5.12968	3.47557	1.47593	0.139963	0.27578	No
Goffeauzyma.metallitolerans	2.19539	0.738443	1.71863	0.429671	0.667435	0.785565	No
fungal.sp...7	2.07504	0.993502	1.61555	0.614962	0.53858	0.698262	No
fungal.sp..mh2746.3...2	2.06458	4.29535	2.47168	1.73783	0.0822413	0.197083	No
Ascomycota.sp	1.97724	-0.611967	1.24927	-0.48986	0.624233	0.757402	No
Chrysosporium..pseudomerdarium	1.97171	-1.96818	1.21757	-1.61648	0.10599	0.238927	No
Trichoderma.sp	1.95497	5.00546	3.32548	1.50518	0.132277	0.264625	No
Bigelowiella.natans...2	1.94778	-0.250277	1.65786	-0.150964	0.880004	0.910822	No
Sebacina.sp	1.90429	1.07803	1.78082	0.605356	0.544942	0.698262	No
Hyaloscyphaceae.sp..KO.groupA.2014	1.89253	-0.378916	1.37689	-0.275197	0.783165	0.853778	No
Trichocladium.griseum...7	1.83441	1.37291	1.66395	0.82509	0.40932	0.57762	No
Chloromonas.sp..Ru.6.8	1.80032	-0.179553	1.06256	-0.168982	0.865811	0.90316	No
Chloromonas.reticulata...2	1.68152	-0.72072	1.91712	-0.375939	0.706962	0.808572	No
Carteria.crucifera...4	1.66441	-1.16622	1.98034	-0.5889	0.555928	0.707545	No
Trichoderma.viride...3	1.66435	1.68392	1.09119	1.54319	0.122783	0.253571	No
Hapalopilus.rutilans...3	1.63639	-0.715992	3.2207	-0.22231	0.824073	0.879717	No
Aspergillus.caninus	1.63431	-0.538012	1.86381	-0.288663	0.772839	0.849485	No
Tuber.xanthomonosporum...2	1.61214	-1.04125	4.00281	-0.260129	0.794765	0.85938	No
Uroleptus.pisces...4	1.60885	-0.791807	2.21064	-0.358179	0.720209	0.818107	No
Occultifur.sp..DMKU.CE36	1.5639	2.60074	1.94721	1.33562	0.181673	0.324486	No
Coniochaeta.sp...2	1.53333	-1.46717	1.18677	-1.23627	0.216358	0.37371	No
Oidiodendron.cereale	1.50992	-1.72527	1.09358	-1.57764	0.114648	0.247937	No
Trichocomaceae.sp..PGP2...6	1.4558	3.24564	1.46866	2.20994	0.0271096	0.0950402	No
Saccharomyces.cerevisiae...4	1.44051	-2.19459	1.12221	-1.9556	0.0505126	0.137106	No
Helotiaceae.sp..3.GM.13.01...2	1.43768	0.0944074	1.39752	0.0675535	0.946141	0.960586	No
Apiotrichum.mycotoxinovorans	1.43427	2.68747	2.3657	1.13602	0.25595	#N/A	No
Chrysosporium..pseudomerdarium...3	1.41953	-0.482111	1.8511	-0.260446	0.79452	#N/A	No
Debaryomyces.hansenii...2	1.41129	-0.687242	2.09545	-0.327968	0.742936	#N/A	No
fungal.sp..Q18	1.40101	-0.579684	1.45521	-0.398351	0.690371	#N/A	No
Aegeritella.tuberculata	1.39674	1.91989	1.42866	1.34384	0.179	#N/A	No
Magnaporthaceae.sp..1.RB.2011...2	1.37328	-1.10334	1.026	-1.07538	0.282203	#N/A	No
Geotrichum.candidum	1.37212	2.93623	3.2045	0.916284	0.359518	#N/A	No
Cryptococcus.sp..P1592...3	1.36533	-5.22146	3.37684	-1.54626	0.122043	#N/A	No
Magnaporthaceae.sp..CC.04.23	1.35236	-0.808295	1.37698	-0.587005	0.5572	#N/A	No
Penicillium.simplicissimum...4	1.34999	0.535426	1.01592	0.527038	0.598167	#N/A	No
Trichoderma.asperellum...3	1.34558	1.27026	3.78312	0.335771	0.737044	#N/A	No
Hymenoscyphus.sp..UBCtra1436C...2	1.32818	-0.658684	1.34481	-0.489797	0.624278	#N/A	No
Cystobasidium.minutum	1.31183	0.207851	3.25893	0.063779	0.949146	#N/A	No
Lecanicillium.sp	1.30984	1.15859	1.99073	0.581994	0.560571	#N/A	No
Chlorococcum.echinozygotum	1.30577	1.60605	3.35261	0.479044	0.631907	#N/A	No
Penicillium.skrjabinii...2	1.28626	1.98518	1.50812	1.31633	0.188064	#N/A	No
Chlorosarcinopsis.eremi...2	1.24521	-1.64217	1.68342	-0.975497	0.329314	#N/A	No
Clitopilus.cf..scyphoides.T.774b...4	1.24421	0.139955	1.88258	0.0743422	0.940738	#N/A	No
fungal.sp..ARIZ.AZ1105...4	1.22561	4.46821	2.78432	1.60478	0.108543	#N/A	No
Penicillium.ochrochloron...6	1.2255	-0.331243	1.52013	-0.217904	0.827504	#N/A	No
Hydnellum.ferrugipes...2	1.21545	2.86084	4.84558	0.590401	0.554922	#N/A	No
Acrophialophora.levis	1.21258	-0.356741	1.86562	-0.191219	0.848354	#N/A	No
Helotiales.sp..EF826	1.21217	-1.29735	1.68876	-0.768225	0.442354	#N/A	No
Penicillium.ochrochloron...4	1.21107	-0.0854502	1.32872	-0.06431	0.948723	#N/A	No
Trichocomaceae.sp..PGP2...4	1.20374	1.5103	1.37657	1.09715	0.272578	#N/A	No
Exophiala.cancerae...3	1.2011	0.566392	4.90408	0.115494	0.908054	#N/A	No
Lecanicillium.fungicola...2	1.17894	0.886971	2.23657	0.396577	0.691679	#N/A	No
Galactomyces.reessii...5	1.15696	4.34405	3.7081	1.1715	0.241396	#N/A	No
Arthrobotrys.amerospora	1.155	-0.0806432	2.38755	-0.0337765	0.973055	#N/A	No
Trebouxia.sp..OTU.I02	1.0918	-2.35776	1.54399	-1.52706	0.126746	#N/A	No
Helotiales.sp...2	1.08895	-2.59677	1.49881	-1.73256	0.0831747	#N/A	No
Granulicella.mallensis	1.07534	-0.716012	2.26707	-0.315831	0.752131	#N/A	No
Cyberlindnera.suaveolens	1.07308	3.7116	4.70653	0.788605	0.430343	#N/A	No
Ascomycota.sp..SAB.A1B.T	1.0237	0.352717	2.48277	0.142066	0.887028	#N/A	No
cf..Tubulicrinis.sp..5.LR.2015...2	1.02346	0.465664	3.09665	0.150377	0.880467	#N/A	No
Neonectria.sp..9c...8	1.01469	3.79482	2.16794	1.75043	0.080044	#N/A	No
Operculomyces.laminatus	1.01462	-1.81538	2.02321	-0.89728	0.369569	#N/A	No
Pascua.guehoae...2	1.01251	2.04109	1.54558	1.3206	0.186634	#N/A	No
Trichoderma.polysporum...2	0.994873	-2.15655	1.8711	-1.15255	0.249094	#N/A	No
Candida.tropicalis...2	0.982205	2.25756	2.18321	1.03406	0.301109	#N/A	No
Tremellomycetes.sp..SS.2018a	0.972984	2.23871	2.58766	0.865147	0.386958	#N/A	No
Solanum.lycopersicum	0.95678	-1.06859	2.73819	-0.390253	0.696349	#N/A	No
Chlorella.vulgaris...7	0.950473	-1.4505	2.50607	-0.578797	0.562726	#N/A	No
Lobulomyces.poculatus	0.941989	1.60302	3.77233	0.424941	0.670879	#N/A	No
fungal.sp...5	0.933892	-4.42902	4.094	-1.08183	0.279327	#N/A	No
Penicillium.roqueforti...3	0.932798	-1.09341	1.70969	-0.639538	0.522473	#N/A	No
Penicillium.wisconsinense	0.926276	-1.22947	2.07241	-0.593257	0.553009	#N/A	No
Penicillium.camemberti	0.926252	-3.46247	1.70727	-2.02807	0.042553	#N/A	No
Sebacinales.sp..5390...2	0.917943	0.604351	1.45073	0.416583	0.676983	#N/A	No
Apiotrichum.porosum...5	0.915669	0.909753	1.32208	0.688124	0.491374	#N/A	No
epacrid.root.endophyte.MG110...2	0.910335	-0.0980688	2.1879	-0.0448232	0.964248	#N/A	No
fungal.sp..AM0071...4	0.9015	-4.23601	2.88088	-1.47039	0.141457	#N/A	No
fungal.sp..SNB.CN58	0.888341	-3.16359	3.15151	-1.00383	0.315459	#N/A	No
Exophiala.macquariensis..nom..inval...5	0.886535	1.89372	1.92572	0.983383	0.325419	#N/A	No
Lecanicillium.saksenae...3	0.884556	0.245724	1.67077	0.147072	0.883075	#N/A	No
Ophiostomataceae.sp...6	0.882874	3.7007	2.25254	1.64291	0.100403	#N/A	No
Coniochaeta.fodinicola	0.876881	3.72419	4.86905	0.76487	0.444349	#N/A	No
Fusarium.solani...4	0.858566	3.06149	3.39342	0.902185	0.366959	#N/A	No
Pascua.guehoae...4	0.82676	1.61845	1.89279	0.85506	0.392518	#N/A	No
Hyphodiscus.sp..UBCF23770	0.826119	-2.20938	2.20731	-1.00094	0.316856	#N/A	No
Geomyces.sp..23WI14...2	0.819673	-2.0078	1.31318	-1.52896	0.126275	#N/A	No
Cryptococcus.sp..C_2_BESC_319b...2	0.783842	-1.41919	1.2392	-1.14524	0.252109	#N/A	No
Penicillium.simplicissimum...2	0.77141	-0.678853	1.72756	-0.392955	0.694353	#N/A	No
Tomentella.sp..3.MB.2017...7	0.761786	2.09633	4.89246	0.428481	0.668301	#N/A	No
Ascomycota.sp..shylm140	0.761571	-4.52862	3.49485	-1.2958	0.195045	#N/A	No
Malassezia.restricta	0.761022	1.24101	1.99921	0.620748	0.534766	#N/A	No
Salvia.personata	0.757108	-1.3617	3.29888	-0.412778	0.679769	#N/A	No
Cladophialophora.sp..V475	0.756494	-1.14699	1.92566	-0.595632	0.551421	#N/A	No
Penicillium.janthinellum...2	0.745817	-0.395396	3.8699	-0.102172	0.91862	#N/A	No
Conlarium.sp...3	0.731467	1.3544	2.59988	0.520946	0.602404	#N/A	No
Acephala.sp..JU.A.2...3	0.722372	-0.0285627	1.50875	-0.0189314	0.984896	#N/A	No
Candida..tunisiensis	0.713571	-1.06264	3.20294	-0.33177	0.740063	#N/A	No
Bracteacoccus.minor	0.700158	0	4.90408	0	1	#N/A	No
Plectosphaerella.cucumerina	0.69649	0	4.90408	0	1	#N/A	No
Olpidium.brassicae...2	0.689716	-1.37414	3.83783	-0.358051	0.720305	#N/A	No
Meira.sp..UFMG.BRO.101B...2	0.671686	1.18208	3.34294	0.353605	0.723635	#N/A	No
fungal.sp..SNB.LAP1.7.5	0.670111	2.57258	3.89657	0.660216	0.509115	#N/A	No
Chloropicon.maureeniae...5	0.668227	0.26719	2.02114	0.132198	0.894828	#N/A	No
Mucor.heterogamus	0.656975	3.45701	1.92685	1.79412	0.0727936	#N/A	No
Candida.sp...in..Saccharomycetales...6	0.654898	2.34029	2.38456	0.981435	0.326378	#N/A	No
Coniochaeta.mutabilis...6	0.65132	0.435465	2.25612	0.193015	0.846947	#N/A	No
Sakaguchia.dacryoidea	0.645525	-0.499907	2.16348	-0.231065	0.817264	#N/A	No
Oidiodendron.tenuissimum	0.641528	-1.67976	2.72477	-0.616476	0.53758	#N/A	No
Mariannaea.elegans...4	0.633043	3.15738	3.26824	0.966082	0.334003	#N/A	No
Hyaloscypha.variabilis	0.625296	-0.506233	1.50408	-0.336572	0.736439	#N/A	No
Pseudogymnoascus.sp..APA.2015...5	0.617619	2.79008	1.82582	1.52812	0.126483	#N/A	No
Eremochloris.sphaerica	0.614215	0.583724	3.9365	0.148285	0.882118	#N/A	No
Pseudogymnoascus.pannorum...6	0.605787	2.43762	1.74506	1.39687	0.162454	#N/A	No
Penicillium.citreonigrum...2	0.596716	0.231694	2.40151	0.0964785	0.923141	#N/A	No
Rhizophagus.sp...in..Fungi...5	0.596233	-1.93982	2.64656	-0.73296	0.463583	#N/A	No
ericoid.mycorrhizal.sp..PPO.9	0.593095	1.58903	2.78439	0.570693	0.568208	#N/A	No
Acephala.sp..8.MV.2011	0.592048	-4.31628	4.20837	-1.02564	0.30506	#N/A	No
Alcyonium.digitatum...3	0.590882	0.566388	4.24648	0.133378	0.893894	#N/A	No
Nowakowskiella.elegans...2	0.5865	-2.89817	4.52743	-0.640136	0.522084	#N/A	No
Leptolegnia.chapmanii...7	0.582908	-0.885853	3.63968	-0.243387	0.807705	#N/A	No
Fusarium.proliferatum...2	0.582561	0.88697	3.17293	0.279543	0.779828	#N/A	No
Rhizophydium.sp..1299	0.578656	3.47617	4.87136	0.713594	0.475478	#N/A	No
Geotrichum.candidum...5	0.577443	3.04358	2.43244	1.25125	0.210844	#N/A	No
Microidium.phyllanthi...10	0.575807	-0.116883	2.4748	-0.0472293	0.96233	#N/A	No
Chlamydomonas.hedleyi	0.567539	2.02013	3.78714	0.533419	0.593743	#N/A	No
Dinobryon.sp	0.563006	2.15834	4.53918	0.475492	0.634436	#N/A	No
Penicillium.variratense	0.562475	-0.395391	4.39021	-0.0900619	0.928238	#N/A	No
Geomyces.sp..23WI14...4	0.56156	-1.17057	1.30015	-0.900335	0.367942	#N/A	No
fungal.sp..ITS.388aek	0.560127	0	4.90408	0	1	#N/A	No
Umbelopsis.autotrophica	0.558635	3.41477	2.93898	1.16189	0.24528	#N/A	No
mycorrhizal.fungal.sp..UAMH.9546	0.552067	2.3589	4.88814	0.482576	0.629397	#N/A	No
Triparticalcar.equi	0.547348	0.886976	4.90408	0.180865	0.856474	#N/A	No
Coniochaeta.luteoviridis...3	0.546713	3.01688	2.6972	1.11852	0.263344	#N/A	No
Neonectria.sp..EF35a	0.540164	3.12165	3.78535	0.824666	0.409561	#N/A	No
Phialocephala.fortinii...3	0.539494	0.886967	3.1985	0.277307	0.781545	#N/A	No
Penicillium.janthinellum...4	0.534617	3.24359	3.62706	0.894275	0.371175	#N/A	No
Acaromyces.ingoldii...2	0.534247	3.24423	3.69921	0.877006	0.380483	#N/A	No
Galactomyces.sp...4	0.529371	3.15434	3.08783	1.02154	0.307	#N/A	No
Fusarium.asiaticum...4	0.525576	1.70351	3.89197	0.437698	0.661605	#N/A	No
Candida..vartiovaarae...2	0.51496	3.02319	4.69494	0.643926	0.519624	#N/A	No
Saccharomyces.cerevisiae...10	0.506633	-1.62234	3.10805	-0.521979	0.601685	#N/A	No
Capsicum.annuum...2	0.504235	-2.76512	3.05998	-0.90364	0.366186	#N/A	No
Sagenomella.oligospora	0.503347	-2.62313	4.80433	-0.545992	0.585072	#N/A	No
Alcyonium.siderium...3	0.502263	0.886973	4.25016	0.208692	0.834689	#N/A	No
Ascomycota.sp...2	0.493596	1.84288	2.78229	0.662358	0.507742	#N/A	No
Trichosporon.sp..EY12114...5	0.492763	2.88472	2.59925	1.10983	0.267073	#N/A	No
fungal.sp..shylm52	0.488171	0	4.90408	0	1	#N/A	No
root.associated.fungal.sp..LP1.5	0.485413	0.24916	2.09962	0.118669	0.905538	#N/A	No
Amanita.sp...sp.PAK06	0.478859	-1.84809	2.55889	-0.722222	0.470158	#N/A	No
Halteria.grandinella...2	0.476589	-4.5285	4.77518	-0.948341	0.342956	#N/A	No
Rhodotorula.sp...2	0.474864	2.21016	4.89089	0.451893	0.651346	#N/A	No
Eurotiales.sp	0.472276	-0.996893	3.22047	-0.309549	0.756904	#N/A	No
Occultifur.sp...6	0.468372	0.566373	3.09364	0.183077	0.854738	#N/A	No
Mucor.racemosus...2	0.465648	2.08656	4.87639	0.42789	0.668731	#N/A	No
Salvia.farinacea	0.452678	0.976324	3.94117	0.247725	0.804348	#N/A	No
Mortierellaceae.sp..LN07.7.4...2	0.451037	0	4.90408	0	1	#N/A	No
Spirosphaera.floriformis	0.450355	-1.5159	2.31623	-0.65447	0.512809	#N/A	No
Naganishia.randhawae	0.449977	3.13327	3.61216	0.867424	0.38571	#N/A	No
Subulicystidium.oberwinkleri	0.447765	0	4.90408	0	1	#N/A	No
Helotiales.sp..EF804	0.446161	-1.91411	4.80206	-0.398602	0.690187	#N/A	No
Dactylellina.drechsleri	0.443948	1.91542	4.79463	0.399494	0.689529	#N/A	No
Talaromyces.radicus	0.438251	0.35886	2.08963	0.171734	0.863647	#N/A	No
Carteria.crucifera...7	0.437797	-0.715993	3.70629	-0.193183	0.846815	#N/A	No
Phialocephala.humicola...3	0.436437	-2.30144	3.75979	-0.61212	0.540458	#N/A	No
fungal.sp..3.12.4D...2	0.430353	2.9147	3.07085	0.949151	0.342544	#N/A	No
Chytridiomycota.sp..Mori.B3...2	0.423738	0	4.90408	0	1	#N/A	No
Fusarium.oxysporum...8	0.419867	-2.77327	4.80979	-0.576588	0.564218	#N/A	No
Occultifur.sp..DMKU.SE134...4	0.419266	1.20451	3.1905	0.377531	0.705779	#N/A	No
Myxotrichaceae.sp..6724.S6	0.412622	1.27018	3.77114	0.336815	0.736256	#N/A	No
Penicillium.sp..FF28	0.411177	-0.98097	2.64203	-0.371294	0.710419	#N/A	No
Rubus.pruinosus...2	0.409142	1.60421	3.22596	0.497281	0.618991	#N/A	No
Fusarium.oxysporum...5	0.408305	2.94159	4.87789	0.603046	0.546478	#N/A	No
Tetrahymena.rostrata	0.40653	1.2754	4.90186	0.260188	0.794719	#N/A	No
Mycosphaerella.ribis	0.405074	-4.29161	4.77779	-0.898243	0.369056	#N/A	No
Hormiactis.candida	0.403456	1.56994	2.30963	0.679737	0.496671	#N/A	No
Cladosporium.sinense...3	0.402867	0.413988	2.76817	0.149553	0.881118	#N/A	No
Sporobolomyces.roseus	0.398749	0	4.61571	0	1	#N/A	No
Pleurobrachia.globosa...10	0.397794	-0.0748225	2.69099	-0.0278048	0.977818	#N/A	No
Hypochnicium.punctulatum	0.39019	0	4.90408	0	1	#N/A	No
Volvariella.sp..GDGM41955	0.388913	0	4.60677	0	1	#N/A	No
Fragaria.virginiana	0.38875	-0.716005	3.1486	-0.227404	0.820109	#N/A	No
Fusarium.merismoides...2	0.375641	2.82649	4.87964	0.579243	0.562425	#N/A	No
Triparticalcar.equi...5	0.371846	2.65918	3.22674	0.824108	0.409878	#N/A	No
Hordeum.vulgare	0.371742	0	3.78448	0	1	#N/A	No
fungal.sp..ARIZ.AZ0940	0.37144	1.21465	3.81911	0.318045	0.750451	#N/A	No
Blastobotrys.malaysiensis...2	0.367688	2.82211	3.03639	0.929427	0.352668	#N/A	No
fungal.sp..36.GM.07.10	0.35834	0.566381	4.90408	0.115492	0.908055	#N/A	No
Fusarium.tricinctum...7	0.358229	0.566381	4.90408	0.115492	0.908055	#N/A	No
Penicillium.sp	0.357948	-0.406286	2.01054	-0.202078	0.839856	#N/A	No
Lobulomyces.angularis...2	0.356753	-0.395413	3.0368	-0.130207	0.896402	#N/A	No
Penicillium.sp..C_1_BESC_294d...6	0.356512	-0.295194	3.96712	-0.0744102	0.940684	#N/A	No
Cryptococcus.sp..DBVPG.5431	0.353394	-2.55877	4.73377	-0.540536	0.588827	#N/A	No
Boothiomyces.macroporosum...2	0.352029	0	4.90408	0	1	#N/A	No
Exobasidiomycetidae.sp..TRXY.41.2...2	0.348475	-4.07329	4.7806	-0.852046	0.394189	#N/A	No
Geomyces.sp..23WI14...3	0.346778	-0.757517	2.61253	-0.289955	0.771851	#N/A	No
Ascomycota.sp...4	0.345728	2.1308	3.85486	0.552756	0.580431	#N/A	No
Penicillium.sp..JD.119.1	0.340974	-2.01955	3.64999	-0.553302	0.580057	#N/A	No
Microidium.phyllanthi...9	0.336379	-0.395405	3.88839	-0.101688	0.919004	#N/A	No
Trigonopsis.variabilis...3	0.335468	-0.75261	2.74703	-0.273972	0.784106	#N/A	No
Geomyces.sp...in..Leotiomycetes...7	0.331221	2.51332	3.82008	0.657923	0.510588	#N/A	No
Penicillium.melinii...6	0.330743	-0.936371	3.21476	-0.291272	0.770843	#N/A	No
Penicillium.canescens...2	0.33034	-0.264062	4.7857	-0.0551774	0.955997	#N/A	No
Kluyveromyces.lactis	0.328122	1.21987	2.71506	0.449297	0.653218	#N/A	No
Trichosporon.asahii	0.327723	2.62532	4.88304	0.537641	0.590825	#N/A	No
Debaryomyces.sp..UFMG.CM.Y343...2	0.327723	2.62532	4.88304	0.537641	0.590825	#N/A	No
Byssochlamys.nivea...2	0.325659	-1.586	4.83538	-0.327999	0.742912	#N/A	No
Ophiostomataceae.sp...5	0.324496	1.11018	2.76575	0.401404	0.688123	#N/A	No
Ascomycota.sp..N051	0.323618	1.27527	4.86453	0.262158	0.7932	#N/A	No
Mortierella.sp..TUFC.20049...2	0.32155	2.6152	4.88322	0.535548	0.592271	#N/A	No
Trichoderma.ghanense	0.317726	-3.94359	4.78249	-0.82459	0.409605	#N/A	No
Marasmius.nigrobrunneus	0.314382	1.15488	4.72506	0.244416	0.806909	#N/A	No
Saccharomyces.cerevisiae...3	0.314126	-0.0748232	3.18488	-0.0234933	0.981257	#N/A	No
Tetracystis.intermedia	0.311862	2.56721	4.88411	0.525625	0.599149	#N/A	No
Rhodotorula.sp...3	0.310863	0	4.90408	0	1	#N/A	No
fungal.sp..KRP54...2	0.302313	-0.71598	4.65074	-0.15395	0.877649	#N/A	No
Prunus.dulcis	0.295794	-0.228048	4.85923	-0.0469308	0.962568	#N/A	No
Mariannaea.elegans...2	0.295663	2.04883	4.89298	0.418728	0.675415	#N/A	No
Chalara.holubovae...2	0.294409	-2.94525	4.78864	-0.61505	0.538522	#N/A	No
Trichocomaceae.sp..PGP2...7	0.289852	0.547896	2.37924	0.230282	0.817873	#N/A	No
Helotiales.sp..108.OG.2012	0.288555	-0.440021	3.18759	-0.138042	0.890208	#N/A	No
Phialocephala.fortinii	0.28834	-3.08023	4.67082	-0.659463	0.509599	#N/A	No
Cylindrocarpon.olidum	0.286239	0	4.90408	0	1	#N/A	No
Rhodotorula.sp..ROV10Q4FVU.06...7	0.28443	1.98956	4.89364	0.40656	0.684331	#N/A	No
Malassezia.globosa	0.284389	2.45189	4.88637	0.501781	0.615822	#N/A	No
Oidiodendron.sp..12216	0.283194	0	4.85244	0	1	#N/A	No
Polychytrium.aggregatum	0.282457	-1.37454	3.80196	-0.361535	0.7177	#N/A	No
Xenochalara.juniperi	0.281113	0.529854	3.19085	0.166054	0.868114	#N/A	No
Penicillium.sp..NRRL.28214	0.276796	-0.594164	2.65257	-0.223996	0.822761	#N/A	No
Trichocomaceae.sp..PGP2...8	0.276428	1.31881	3.19633	0.412601	0.679899	#N/A	No
Mucor.racemosus	0.276159	2.42891	4.88685	0.49703	0.619168	#N/A	No
Occultifur.sp..DMKU.CE36...3	0.272993	1.22141	3.2174	0.379625	0.704224	#N/A	No
Naganishia.liquefaciens...4	0.270962	-1.57124	4.85085	-0.323911	0.746006	#N/A	No
Sugiyamaella.sp..BG090816.9.10.1A.3.22...2	0.269439	-2.1255	4.76657	-0.445919	0.655656	#N/A	No
Fragaria.sp..CFRA.538	0.267678	-1.47709	3.14792	-0.469226	0.638908	#N/A	No
Pseudeurotium.hygrophilum...2	0.267303	1.27112	3.92215	0.324087	0.745872	#N/A	No
Torulaspora.delbrueckii	0.267037	-3.12093	4.79929	-0.650289	0.515506	#N/A	No
Apiotrichum.porosum...4	0.265824	1.96876	3.16423	0.622191	0.533816	#N/A	No
Ascomycota.sp..L333	0.265085	-2.2069	4.83328	-0.456605	0.647955	#N/A	No
Ascomycota.sp...7	0.264228	2.33067	4.8648	0.479089	0.631875	#N/A	No
Alternaria.alternata...4	0.263705	2.33068	4.88866	0.476752	0.633539	#N/A	No
Filobasidium.globisporum...3	0.263221	-3.39623	4.79258	-0.708643	0.478546	#N/A	No
Pochonia.chlamydosporia...2	0.262148	0.566378	4.90408	0.115491	0.908056	#N/A	No
Fusarium.sp..1.RJ2014...3	0.25997	1.27139	3.96857	0.320366	0.748691	#N/A	No
Hemiurosomoida.longa	0.259655	0.886962	4.90408	0.180862	0.856476	#N/A	No
Acephala.sp..JU.A.2...2	0.258651	1.41355	4.9006	0.288445	0.773006	#N/A	No
Mariannaea.lignicola...6	0.257524	0.886961	4.90408	0.180862	0.856476	#N/A	No
fungal.sp..WD12a	0.25395	0	4.90408	0	1	#N/A	No
Fusarium.culmorum...4	0.253575	0	4.90408	0	1	#N/A	No
Acephala.sp..4.MV.2011	0.249075	-2.83055	3.77364	-0.750085	0.453204	#N/A	No
zygomycete.sp..Artz.73	0.24831	0.415161	4.90092	0.0847108	0.932491	#N/A	No
Entoloma.vernum	0.247309	0.886962	4.90408	0.180862	0.856476	#N/A	No
Coniochaeta.sp..Sib4.1.4	0.245992	0.657236	4.89839	0.134174	0.893265	#N/A	No
Mucor.sp..BXSN04...2	0.242949	2.24873	4.89021	0.459844	0.645628	#N/A	No
Chaetomium.sp...3	0.240049	2.23581	4.89047	0.457178	0.647543	#N/A	No
Exophiala.xenobiotica...2	0.236735	0.566377	4.90408	0.115491	0.908056	#N/A	No
Mucor.sp...2	0.235236	2.2069	4.89095	0.451221	0.65183	#N/A	No
Opisthonecta.sp..FG.2015...3	0.234532	0.309624	3.97085	0.0779742	0.937849	#N/A	No
Penicillium.paneum	0.232929	0.566381	4.90408	0.115492	0.908055	#N/A	No
Sterkiella.nova	0.232928	1.35743	4.9011	0.276964	0.781808	#N/A	No
Penicillium.olsonii...2	0.227501	1.76456	4.00148	0.440976	0.65923	#N/A	No
Eurotiales.sp...6	0.226577	-1.38314	3.17248	-0.43598	0.662851	#N/A	No
Ichthyobodo.cf..necator	0.22389	-0.980912	4.86919	-0.201453	0.840344	#N/A	No
Trichocladium.griseum	0.223572	2.13577	3.9252	0.544118	0.58636	#N/A	No
Saccharomycetales.sp..LM503	0.21834	-1.3663	4.88575	-0.279651	0.779746	#N/A	No
Exophiala.psychrophila	0.217293	0	4.90408	0	1	#N/A	No
Trichoderma.viride...2	0.215918	0.710197	4.03274	0.176108	0.860209	#N/A	No
Umbelopsis.vinacea...3	0.213967	1.91673	3.99172	0.480176	0.631102	#N/A	No
Rhizophydium.sp..Barr.436	0.211217	0	4.90408	0	1	#N/A	No
Acephala.sp..JU.A.2	0.211071	-0.842882	4.87969	-0.172732	0.862862	#N/A	No
Asterostroma.sp	0.209018	2.09574	4.89246	0.428362	0.668388	#N/A	No
Penicillium.sp..P7	0.208031	-1.49247	4.82345	-0.309419	0.757003	#N/A	No
Mucor.moelleri...5	0.203649	2.02521	4.0078	0.505317	0.613336	#N/A	No
ascomycete.sp..Artz.103	0.199675	-0.652567	4.86753	-0.134065	0.893351	#N/A	No
Apiotrichum.lignicola	0.199236	0.566376	4.90408	0.115491	0.908056	#N/A	No
Trichoderma.virens...3	0.193164	0.223043	3.34113	0.0667569	0.946775	#N/A	No
Trichoderma.harzianum...4	0.189889	1.62294	4.89834	0.331326	0.740399	#N/A	No
fungal.sp..J5.2015...2	0.180718	-1.99754	4.82793	-0.413748	0.679059	#N/A	No
Penicillium.aeris...3	0.178763	-1.99754	4.82793	-0.413748	0.679059	#N/A	No
Mortierella.sp...4	0.173576	1.60727	4.89854	0.328111	0.742828	#N/A	No
Pseudochlorella.pringsheimii	0.166931	-1.28618	4.83211	-0.266174	0.790105	#N/A	No
Hyalodendriella.betulae	0.165756	-3.00907	4.8024	-0.626575	0.530938	#N/A	No
Mucor.circinelloides...5	0.0232242	0.566368	4.90408	0.115489	0.908057	#N/A	No
Mortierella.sp..BJ51...2	0	0	0	0	1	#N/A	No
Oxytricha.longigranulosa	0	0	0	0	1	#N/A	No
Vorticella.sp..11.PS.2013	0	0	0	0	1	#N/A	No
Gonostomum.strenuum	0	0	0	0	1	#N/A	No
Geotrichum.sp	0	0	0	0	1	#N/A	No
Hemiamphisiella.terricola	0	0	0	0	1	#N/A	No
Fusarium.sp...6	0	0	0	0	1	#N/A	No
Mortierella.alpina...2	0	0	0	0	1	#N/A	No

## Sheet: Species Control-vs-DE
Table S7: DESeq2 differential abundance results of fungal communities from CF- or DE-treated and non-treated soils classified by Phylum, Class, Genus and Species. Basemean column refers to the average counts of each organism in all samples. Log2FoldChange measures the change between the compared groups, in a base 2 logarithmic scale. P-values are adjusted with Benjamini and Hochberg method.
	baseMean	log2FoldChange	lfcSE	stat	pvalue	padj	Significant
Geotrichum.candidum...4	7159.46	-7.62679	1.09136	-6.98832	2.78187e-12	1.2333e-10	Yes
Candida..subhashii	6075.88	-4.84339	0.401462	-12.0644	1.62858e-33	4.33203e-31	Yes
Saitozyma.podzolica...2	2490.52	0.972918	0.649848	1.49715	0.134355	0.272153	No
Acremonium.sp..aurim723	2074.21	0.372839	0.673264	0.553779	0.57973	0.779925	No
Myxocephala.albida...2	1930.67	-6.56487	0.886093	-7.40878	1.27465e-13	8.47639e-12	Yes
Trichoderma.virens...2	1782.4	-1.42216	0.389795	-3.64847	0.000263803	0.00292382	Yes
Mucor.moelleri...2	948.598	-2.13344	1.05738	-2.01767	0.0436258	0.116333	No
Pascua.guehoae	868.261	-4.84312	0.767974	-6.30635	2.85684e-10	1.0856e-08	Yes
Trichoderma.harzianum...3	856.963	-0.951579	0.462857	-2.05588	0.039794	0.110262	No
Solicoccozyma.terricola	785.631	-0.703257	0.402812	-1.74587	0.0808339	0.185361	No
Saccharomyces.cerevisiae...5	694.123	2.25094	0.646528	3.48158	0.00049846	0.00473537	Yes
Penicillium.ochrochloron	680.345	0.381399	0.515374	0.740043	0.459274	0.675598	No
Blastobotrys.malaysiensis	635.529	-2.40658	1.01319	-2.37526	0.0175366	0.0666392	No
Penicillium.sp...4	613.244	0.173935	0.413139	0.421008	0.673749	0.822098	No
Hypomyces.sp..15PA19	603.519	4.69506	1.41496	3.31817	0.000906099	0.00705884	Yes
Pichia.fermentans	578.142	2.21536	0.661626	3.34836	0.000812922	0.00697539	Yes
Opisthonecta.sp..FG.2015	474.013	0.970604	1.23937	0.783145	0.433542	0.662771	No
mycorrhizal.fungal.sp..pkc11	469.312	3.05433	0.665533	4.5893	4.44732e-06	8.60223e-05	Yes
Nadsonia.starkeyi.henricii	450.277	-5.24258	0.610209	-8.59146	8.58723e-18	1.1421e-15	Yes
Candida..vartiovaarae	426.635	-6.80784	2.01411	-3.38008	0.000724659	0.00642531	Yes
Cosmospora.viliuscula...4	405.565	-5.67032	1.09697	-5.16906	2.35268e-07	7.82267e-06	Yes
Saccharomyces.cerevisiae...2	387.196	2.36644	0.776455	3.04776	0.00230557	0.0146019	Yes
fungal.sp	383.658	1.27516	0.448578	2.84266	0.00447387	0.0247927	Yes
Eocercomonas.echina	342.061	0.570548	0.937818	0.608378	0.542937	0.749116	No
Wickerhamomyces.anomalus	338.846	-10.2779	2.49338	-4.12208	3.75467e-05	0.000624214	Yes
Fusarium.oxysporum...3	325.194	0.901728	1.19755	0.752976	0.451465	0.675598	No
Acrobeloides.cf..nanus.WB.2017	306.843	-0.872618	0.976226	-0.893868	0.371392	0.595481	No
Mortierella.chlamydospora	302.033	-2.08179	1.03231	-2.01663	0.0437342	0.116333	No
Spathaspora.sp..NYNU.17741	248.751	-3.43255	0.975913	-3.51727	0.000436006	0.00429546	Yes
Dictyochloris.fragrans	237.513	-2.73026	1.25975	-2.1673	0.0302123	0.0952233	No
Penicillium.simplicissimum	227.961	-2.07198	0.624227	-3.31927	0.000902538	0.00705884	Yes
Mariannaea.camptospora	225.802	-5.18493	1.00748	-5.14644	2.65481e-07	7.84643e-06	Yes
Saprolegnia.parasitica	218.347	0.548273	1.43813	0.381241	0.703025	0.838586	No
Hemicycliostyla.franzi	217.498	-9.81574	2.05954	-4.76599	1.87933e-06	4.16585e-05	Yes
Trichoderma.hamatum...2	201.781	-3.14322	0.68546	-4.58557	4.52749e-06	8.60223e-05	Yes
Uroleptus.pisces	199.942	4.19067	1.76405	2.37559	0.0175208	0.0666392	No
Anteholosticha.monilata	171.917	-0.00945357	1.50039	-0.00630074	0.994973	1	No
Mariannaea.sp..Pi.1...2	170.287	-7.62257	1.50494	-5.06504	4.0831e-07	1.0861e-05	Yes
Eurotiomycetes.sp..genotype.370...6	157.806	4.19368	0.595107	7.04693	1.82914e-12	9.73102e-11	Yes
Thaumatomonas.zhukovi	156.559	-4.21738	1.61693	-2.60827	0.00910005	0.0415039	Yes
Apiotrichum.porosum...6	156.277	-4.49644	1.21993	-3.68581	0.000227977	0.0026366	Yes
ascomycete.sp..Artz.107	142.208	0.650011	0.40954	1.58718	0.112473	0.233733	No
Olpidium.brassicae	142.132	-1.12864	1.58789	-0.71078	0.477221	0.690936	No
Pseudogymnoascus.pannorum...3	134.339	-2.21482	0.773749	-2.86246	0.0042037	0.0243083	Yes
Candida.sp...in..Saccharomycetales	130.683	-4.89041	0.659726	-7.41278	1.23674e-13	8.47639e-12	Yes
Occultifur.aff..externus.IMUFRJ.52019...2	127.405	-0.607665	1.19309	-0.509319	0.610529	0.779925	No
Conlarium.sp..JR11	116.75	0.572505	0.679394	0.84267	0.399413	0.632473	No
Saitozyma.podzolica	115.419	0.721651	0.754086	0.956987	0.338574	0.562879	No
Sebacinales.sp..5390	113.653	0.427725	0.340397	1.25655	0.208917	0.388615	No
Rhizophydium.sp..PL.AUS.009	109.698	-9.3789	2.92634	-3.20499	0.00135068	0.00921234	Yes
Helotiales.sp..ca_besc_294bb...8	103.912	0.999547	0.643596	1.55306	0.120408	0.248283	No
Podophrya.fixa	100.407	-0.255206	2.09798	-0.121644	0.903181	0.973396	No
Penicillium.sp...8	100.103	2.32746	0.948717	2.45327	0.0141563	0.0588371	No
Mariannaea.lignicola...4	98.7378	-4.03375	1.17265	-3.43987	0.000581994	0.00533829	Yes
Dissophora.ornata	96.2214	0.643026	0.763153	0.842592	0.399457	0.632473	No
Bigelowiella.longifila...2	93.1057	-0.451101	0.879763	-0.512753	0.608124	0.779925	No
Chrysosporium..pseudomerdarium...4	89.2779	1.26314	0.774623	1.63065	0.102964	0.22267	No
Trichoderma.sp...2	81.5428	-2.18271	0.959144	-2.27569	0.0228647	0.078987	No
Trichoderma.sp...3	78.9853	-1.91836	0.481321	-3.98562	6.7304e-05	0.00103245	Yes
Helotiales.sp	75.0168	-0.909634	0.517019	-1.75938	0.0785127	0.183037	No
fungal.sp..mh1485.1...4	73.0355	-0.886186	1.08218	-0.818891	0.412848	0.649809	No
Ascomycota.sp...3	67.2932	-0.834095	0.558122	-1.49447	0.135053	0.272153	No
Cantharellus.decolorans	64.8511	2.46161	1.02476	2.40214	0.0162995	0.0637598	No
fungal.sp...10	64.4675	-0.672368	1.23886	-0.542732	0.587314	0.779925	No
Helotiaceae.sp..V.GK.2010...2	59.5387	0.00875498	0.463029	0.0189081	0.984914	1	No
Aristerostoma.sp..CTAS2.II	58.9165	-2.53658	0.97755	-2.59484	0.00946363	0.0419554	Yes
Candida..pseudolambica	58.4782	-5.48535	2.6637	-2.0593	0.0394653	0.110262	No
Eocercomonas.ramosa	54.7877	3.75556	1.15923	3.23971	0.00119652	0.00837561	Yes
Pezoloma.cf..ericae...2	54.7594	1.43994	0.648772	2.21949	0.0264532	0.086871	No
Ascomycota.sp..H27	54.2671	0.54443	0.713436	0.76311	0.445398	0.675598	No
Sporothrix.schenckii	50.7513	2.91458	1.02424	2.84559	0.00443296	0.0247927	Yes
Cladosporium.sphaerospermum	48.6892	1.69501	1.11557	1.51941	0.128658	0.263254	No
fungal.endophyte...3	44.0736	0.420842	0.532508	0.790302	0.429351	0.660159	No
Lobulomycetales.sp..AF011...2	42.7762	6.50462	4.06607	1.59973	0.109658	0.231501	No
Arcopilus.cupreus	42.3289	-0.0498105	1.0419	-0.0478073	0.96187	0.993912	No
fungal.sp..APA.2013...7	40.3596	-3.90123	1.65977	-2.35047	0.01875	0.0702464	No
Umbelopsis.vinacea	40.1666	-2.39281	1.96138	-1.21996	0.22248	0.408136	No
fungal.sp...2	39.2937	0.835635	0.526048	1.58851	0.11217	0.233733	No
Sporothrix.schenckii...2	37.3413	-1.96397	0.85368	-2.30059	0.0214147	0.0759508	No
Rhizophagus.sp...in..Fungi...6	36.8644	0.714537	1.40294	0.509312	0.610533	0.779925	No
Trichocomaceae.sp..PGP2...3	35.8019	-0.384322	0.582535	-0.659739	0.509421	0.728527	No
Pseudocosmospora.rogersonii...3	35.6164	-6.82377	1.72149	-3.96386	7.37466e-05	0.00103245	Yes
Helotiales.sp..EF830	35.4148	-0.101128	0.446342	-0.22657	0.820758	0.937003	No
Penicillium.sp..29.BRO.2013...7	34.652	4.5326	1.09927	4.12327	3.73525e-05	0.000624214	Yes
Candida.sp..NY7122	33.5301	-5.46736	1.09119	-5.01044	5.43062e-07	1.31322e-05	Yes
Sporothrix.stenoceras	33.4195	-0.773343	1.11271	-0.695008	0.487051	0.7003	No
Leucocoprinus.birnbaumii	30.2272	1.14223	1.03473	1.1039	0.269638	0.478157	No
Penicillium.sp...6	29.1249	2.22157	0.61978	3.58445	0.000337785	0.0034558	Yes
Vorticella.cf..microstoma	27.8737	-5.5821	1.97467	-2.82686	0.00470074	0.0253346	Yes
Rhodotorula.toruloides...2	25.6796	1.80228	1.21985	1.47746	0.139553	0.27771	No
Wickerhamomyces.mucosus	25.5301	-2.03153	1.1941	-1.7013	0.0888863	0.198687	No
Geotrichum.sp..CBS.11862	24.632	-6.67304	3.03461	-2.19898	0.0278794	0.0893485	No
Halteria.grandinella	24.1603	-0.235672	1.88402	-0.12509	0.900453	0.973396	No
Clonostachys.sp..INBio2574A	23.5636	-6.03835	1.58356	-3.81314	0.000137213	0.00165903	Yes
Anteholosticha.manca	23.4484	24.7604	4.76118	5.20047	#N/A	#N/A	No
Bracteacoccus.sp..KF.2011b	21.1328	-2.54522	1.26983	-2.00438	0.0450298	0.118004	No
Clonostachys.candelabrum	20.9498	-4.8712	1.74551	-2.79071	0.00525928	0.0263956	Yes
Penicillium.sp...3	20.1318	-1.75907	0.815093	-2.15813	0.0309181	0.0956304	No
Cephalotheca.sulfurea	19.3228	-0.0371941	1.19047	-0.0312432	0.975076	0.997577	No
Umbelopsis.isabellina	19.1118	0.502982	1.07191	0.469241	0.638898	0.801636	No
Arthrobotrys.scaphoides	18.9732	-0.0717206	0.53703	-0.13355	0.893758	0.973396	No
Helotiaceae.2.RB.2011	18.2689	-0.11771	0.657977	-0.178897	0.858018	0.963008	No
Mucor.hiemalis	18.0925	-1.831	1.61395	-1.13448	0.256594	0.461176	No
Chaetomium.sp	17.5768	2.51944	1.22321	2.05969	0.0394283	0.110262	No
Rhodotorula.toruloides	16.2563	1.27071	0.790386	1.60771	0.107898	0.229607	No
Solicoccozyma.terrea...2	16.1683	-0.57692	1.36914	-0.421374	0.673482	0.822098	No
fungal.sp..3.44.4D...3	16.0094	0.137417	0.554477	0.247832	0.804265	0.926123	No
Paramicrosporidium.saccamoebae	15.548	2.44038	0.87341	2.79409	0.00520466	0.0263956	No
Candida.sp...in..Saccharomycetales...2	15.452	-0.309281	0.60505	-0.511166	0.609234	0.779925	No
fungal.sp..shylm82...3	15.3803	0.733627	0.496981	1.47617	0.139899	0.27771	No
Saccharomyces.cerevisiae...7	14.7732	2.87752	0.738782	3.89496	9.82168e-05	0.00130628	No
Sporothrix.sp..1.CMW9488...5	14.7639	-3.4845	1.33797	-2.60432	0.00920574	0.0415039	No
Capsicum.frutescens	14.0791	-1.57837	0.788849	-2.00085	0.045409	0.118004	No
Thaumatomonas.seravini	13.8404	0.807178	2.52429	0.319764	0.749147	0.874005	No
Imbribryum.blandum	13.5288	-2.60584	1.24671	-2.09018	0.0366018	0.105827	No
Candida.tropicalis	13.4489	-3.31859	1.4775	-2.24608	0.0246989	0.0836076	No
Fusarium.oxysporum...4	13.3019	-4.58685	1.88503	-2.43331	0.0149615	0.0602996	No
fungal.sp..TZ.2015b...3	13.1232	-2.53323	1.17987	-2.14704	0.03179	0.0960926	No
Lovenella.assimilis...10	12.856	1.3719	0.715375	1.91773	0.0551448	0.138382	No
Pseudochlorella.signiensis	12.2885	-0.579643	1.57007	-0.369182	0.711992	0.84549	No
Chalara.vaccinii	12.2091	-1.56528	0.677325	-2.31097	0.0208346	0.0759508	No
Penicillium.sp..SWU534...3	12.186	-0.119078	0.721173	-0.165117	0.868852	0.967006	No
Rhizophlyctis.rosea	12.1712	1.26849	1.2544	1.01123	0.311904	0.535268	No
Saccharomyces.cerevisiae	12.1705	2.52026	0.774377	3.25457	0.00113565	0.00816444	No
Trichoderma.harzianum	12.1364	-1.58782	0.689578	-2.3026	0.0213016	0.0759508	No
Hyaloscypha.aureliella	11.9931	-0.389303	1.14632	-0.33961	0.734151	0.860282	No
Fusarium.sp...2	11.871	-4.66547	2.04434	-2.28214	0.0224811	0.0786837	No
Mucor.circinelloides...2	11.5111	-0.476363	2.20935	-0.215612	0.82929	0.942697	No
Fusarium.solani...5	11.3603	-4.43476	2.34565	-1.89063	0.0586733	0.143184	No
Fusarium.merismoides	10.9056	-3.39007	2.78944	-1.21532	0.224243	0.408553	No
Nectria.sp..P8.8	10.898	-5.29352	2.52708	-2.09471	0.0361964	0.105805	No
Pseudocosmospora.rogersonii...5	10.7395	-5.14113	1.86809	-2.75208	0.00592187	0.0286403	No
Leotiomycetes.sp..GM.08.17...3	10.5929	1.01733	1.26649	0.803265	0.421822	0.652352	No
Sterkiella.histriomuscorum...2	10.3141	-0.238813	2.7242	-0.0876636	0.930144	0.98573	No
Sordariomycetes.sp	9.99119	0.79121	1.54119	0.513377	0.607688	0.779925	No
Aspergillus.inflatus	9.87266	0.325025	0.703764	0.461838	0.644197	0.803705	No
Mucor.moelleri...4	9.82537	-0.800722	1.74637	-0.458505	0.646589	0.803705	No
Aegeritella.tuberculata...3	9.64569	-5.40342	1.40166	-3.85502	0.000115721	0.0014658	No
Epacris.microphylla.root.associated.fungus.4	9.54314	0.532778	0.707911	0.752606	0.451687	0.675598	No
Candida.sp..JY125	9.49413	-4.59536	3.81612	-1.2042	0.228514	0.413501	No
Pseudogymnoascus.pannorum	9.27794	-4.08662	1.69898	-2.40533	0.0161577	0.0637598	No
Cyrtohymena.citrina	9.27029	-0.135495	3.00367	-0.0451098	0.96402	0.993912	No
Leotiomycetes.sp..genotype.134...3	8.4394	2.21697	0.785409	2.8227	0.00476215	0.0253346	No
Oidiodendron.echinulatum	8.38701	4.01236	1.00936	3.97515	7.03346e-05	0.00103245	No
Pseudogymnoascus.sp..CCF.5028...2	8.36437	-3.42302	1.58146	-2.16447	0.0304285	0.0952233	No
Mucor.moelleri...6	8.34749	-0.822691	1.89386	-0.4344	0.663998	0.821505	No
Sporothrix.inflata	8.24725	-0.888069	0.798289	-1.11247	0.265938	0.474762	No
Trichoderma.hamatum	8.02959	-3.76812	1.47292	-2.55827	0.0105194	0.0458717	No
Pascua.guehoae...3	7.70515	-5.38556	1.48444	-3.628	0.000285627	0.00303907	No
Penicillium.wisconsinense...4	7.57515	1.79032	0.637055	2.81031	0.00494939	0.0258145	No
fungal.sp..1.RB.2011	7.28166	2.50344	1.27594	1.96205	0.0497572	0.12693	No
Scytinostroma.sp	7.08124	24.3322	4.76258	5.10904	#N/A	#N/A	No
fungal.endophyte	7.0436	0.41479	0.81557	0.508589	0.61104	0.779925	No
Trichoderma.spirale...2	6.78905	-2.6359	1.41227	-1.86642	0.061982	0.149884	No
Haptocillium.sp	6.73195	1.10131	0.678061	1.62421	0.104332	0.223809	No
Helotiales.sp..ca_besc_290d	6.62289	0.108253	1.37953	0.0784705	0.937454	0.989535	No
Solicoccozyma.terricola...2	6.56112	-0.716406	0.792608	-0.903859	0.36607	0.595481	No
Candida.sp...in..Saccharomycetales...5	6.37353	0.96249	1.97686	0.486877	0.626345	0.78961	No
Fusarium.sp...4	6.26973	-1.11722	2.89285	-0.386202	0.699347	0.837957	No
Trichosporiella.sp..aurim716	6.22223	1.16096	1.29941	0.89345	0.371616	0.595481	No
Trichoderma.crassum	6.04016	-4.03476	1.36021	-2.96628	0.00301424	0.0182224	No
Trichoderma.asperellum...2	5.98409	-3.67576	1.6646	-2.2082	0.0272304	0.0883328	No
Ascomycota.sp...6	5.92261	2.70672	0.908961	2.97782	0.00290307	0.0179585	No
Purpureocillium.lilacinum	5.86649	4.42013	1.33488	3.31125	0.000928795	0.00705884	No
Eurotiomycetes.sp..genotype.e52ss043...7	5.72802	2.13212	1.11992	1.90382	0.0569331	0.140224	No
Paraphaeosphaeria.sporulosa...2	5.72781	-1.67764	1.53737	-1.09124	0.275168	0.483594	No
Helotiales.sp..ca_besc_294bb...4	5.71606	0.474104	0.963228	0.492204	0.622575	0.788595	No
Umbelopsis.vinacea...2	5.6527	-0.149171	2.27537	-0.0655591	0.947729	0.990714	No
Capsicum.chinense.x.Capsicum.frutescens	5.61273	-1.98816	1.20492	-1.65004	0.0989349	0.215711	No
Ascomycota.sp..L258	5.5936	-4.02778	1.65443	-2.43454	0.0149109	0.0602996	No
Pichia.fermentans...3	5.59212	-3.73485	2.01039	-1.85777	0.0632016	0.151456	No
Ophiostomataceae.sp...4	5.49928	0.164245	1.4725	0.111542	0.911187	0.973396	No
Thelephoraceae.sp..PPS2...7	5.46474	1.48877	1.8502	0.804655	0.421019	0.652352	No
Pandora.neoaphidis	5.43285	-0.160209	1.15471	-0.138744	0.889652	0.973396	No
Trichoderma.sp..BAB.3211	5.41449	-3.75338	2.27148	-1.65239	0.0984544	0.215711	No
Trichoderma.harzianum...2	5.37812	-0.506172	0.713302	-0.709618	0.477941	0.690936	No
Slooffia.cresolica	5.35799	-0.421362	1.02238	-0.412137	0.680239	0.82247	No
Cutaneotrichosporon.moniliiforme	5.31809	-5.04584	1.63455	-3.08699	0.00202197	0.0131182	No
Penicillium.dimorphosporum	5.24831	1.4968	3.55477	0.42107	0.673704	0.822098	No
Pezoloma.ericae...2	5.23184	-2.58224	1.79322	-1.44	0.149867	0.293122	No
Corynascus.verrucosus	4.97719	2.15502	2.14576	1.00431	0.315227	0.537502	No
Fusarium.oxysporum...2	4.95034	0.700638	1.13774	0.615817	0.538016	0.749116	No
Olpidium.virulentus...2	4.93618	-1.68915	1.69688	-0.995441	0.319522	0.541355	No
Rhizophydium.sp..PL.042...2	4.90073	-0.582997	2.22846	-0.261614	0.793619	0.917837	No
Sordariomycetes.sp..genotype.308	4.89067	4.34909	1.84707	2.35459	#N/A	#N/A	No
fungal.sp..2.RB.2011...4	4.88497	-1.63457	2.03235	-0.804275	0.421238	0.652352	No
Pseudocosmospora.rogersonii...4	4.81274	-4.30022	1.9163	-2.24402	0.0248308	0.0836076	No
Lobulomycetales.sp..AF017...2	4.7766	3.74872	2.61924	1.43123	0.152366	0.295834	No
Chaetothyriales.sp..MP.2014	4.61948	-0.601225	0.965357	-0.622801	0.533415	0.749116	No
fungal.sp..KRP54	4.60584	2.64535	0.963866	2.74452	0.0060599	0.0287845	No
Sphaeroforma.napiecek	4.55639	3.2112	1.29032	2.48868	0.0128217	0.0550091	No
Kochiomyces.dichotomus	4.5333	3.08324	2.43765	1.26484	#N/A	#N/A	No
Cryptococcus.sp..T15Csp	4.47892	-2.09111	1.62305	-1.28838	0.197613	0.370176	No
Leptolegnia.chapmanii...2	4.4107	0.50876	2.2145	0.229741	0.818293	0.937003	No
Galerina.harrisonii	4.37131	4.1223	1.25778	3.27745	0.0010475	0.00773986	No
Ascomycota.sp..BEA.2010	4.25336	0.352444	0.874244	0.403142	0.686844	0.826699	No
Albugo.laibachii	4.08817	-1.53143	1.45957	-1.04923	0.294072	0.511262	No
fungal.sp...4	3.99056	1.40041	1.34899	1.03812	0.299216	0.516827	No
cf..Hymenoscyphus.sp..GU30	3.96429	5.0197	1.74061	2.88387	#N/A	#N/A	No
Magnaporthaceae.sp..1.RB.2011	3.94838	-1.82967	1.68079	-1.08858	0.276339	0.483594	No
Paecilomyces.tabacinus	3.88444	-0.058052	1.10595	-0.0524904	0.958138	0.993912	No
Coniochaeta.sp	3.87608	0.163893	1.38706	0.118159	0.905942	0.973396	No
Rhizopus.stolonifer...3	3.82879	4.25222	2.22856	1.90806	0.056384	0.14017	No
fungal.sp...3	3.75886	-1.20316	1.65462	-0.727152	0.467133	0.682732	No
Amastigomonas.bermudensis	3.695	-1.28753	2.34555	-0.548924	0.583058	0.779925	No
fungal.sp..KRP96	3.61425	1.51978	0.907837	1.67407	0.0941168	0.208626	No
Cryptococcus.sp..GY43L02.DEG.2011	3.5747	-4.12723	1.33002	-3.10313	0.00191488	0.012734	No
Ascomycota.sp...8	3.5738	0.158265	1.25842	0.125765	0.899918	0.973396	No
Neoascochyta.exitialis...2	3.56086	-2.80635	2.91063	-0.964174	0.334959	0.562323	No
Phalansterium.solitarium	3.53688	-2.03923	1.57085	-1.29817	0.194228	0.366415	No
Brevicalcar.kilaueaense	3.51097	32.4139	4.76457	6.80311	#N/A	#N/A	No
Coniochaeta.sp..Sib2.1.11	3.50193	0	4.90415	0	#N/A	#N/A	No
fungal.sp..29.CC.13.15	3.41135	-3.83752	2.10055	-1.82691	0.067713	0.160818	No
Cladosporium.sphaerospermum...5	3.38592	-0.215442	1.57879	-0.13646	0.891457	0.973396	No
Saccharomyces.eubayanus...4	3.35528	2.86918	0.862281	3.32743	0.000876525	0.00705884	No
Penicillium.sp..6.MK.2015...4	3.28553	2.05284	0.955884	2.14759	0.0317466	0.0960926	No
Trichoderma.virens	3.28324	-3.65993	1.3614	-2.68836	0.00718031	0.0335081	No
Helotiales.sp..859	3.27997	-1.65038	1.79269	-0.920618	0.35725	0.586595	No
Pseudeurotium.zonatum...3	3.24202	0.460277	1.46284	0.314647	0.75303	0.874698	No
Chytridium.olla	3.22428	0.387173	2.23881	0.172937	0.862701	0.964195	No
Solicoccozyma.terrea...3	3.21182	2.69849	1.55848	1.73149	0.0833644	0.187923	No
Fusarium.oxysporum	3.20527	-1.44519	2.23927	-0.645386	0.518677	0.733873	No
Cladosporium.anthropophilum	3.04082	-1.20197	1.83784	-0.654012	0.513104	0.72987	No
Penicillium.simplicissimum...5	3.02861	0.071722	1.03738	0.0691374	0.94488	0.990714	No
Trichoderma.sp...4	2.98636	-2.60731	1.48502	-1.75574	0.0791324	0.183037	No
Pseudogymnoascus.sp..CCF.5028...4	2.9636	-2.38631	1.62443	-1.46901	0.14183	0.279458	No
Helotiales.sp..OTU099.AN.2016...4	2.90949	-4.26544	1.53967	-2.77035	0.00559958	0.0275831	No
Hyaloscypha.variabilis...2	2.89152	-1.21898	1.35786	-0.897719	0.369335	0.595481	No
Umbelopsis.ovata...4	2.78626	4.91371	3.58141	1.37201	0.170061	0.327799	No
Penicillium.sp...7	2.77349	2.18793	0.742746	2.94573	0.00322189	0.019045	No
Apusomonas.proboscidea	2.70666	-0.0138509	1.30432	-0.0106193	0.991527	1	No
Homolaphlyctis.polyrhiza	2.61265	1.73932	1.80831	0.96185	0.336125	0.562323	No
Mortierella.hyalina...2	2.53177	0	2.71918	0	1	1	No
Rhizophydium.sp..PL.073	2.46173	-3.61062	4.85224	-0.744115	0.456807	0.675598	No
Penicillium.sp..EMA.2011c	2.44381	2.46571	1.36277	1.80934	0.0703981	0.165716	No
Dictyosphaerium.ehrenbergianum	2.4377	-2.14335	1.60848	-1.33254	0.182684	0.349596	No
Ditylenchus.sp..68.3.Germany...2	2.39218	0.120716	3.78414	0.0319005	0.974551	0.997577	No
Penicillium.chalabudae...7	2.34314	3.78372	1.63824	2.30962	0.0209091	0.0759508	No
Sordariomycetes.sp..genotype.556	2.33495	4.81091	2.3842	2.01783	0.0436088	0.116333	No
Mucor.circinelloides	2.32876	0	2.69295	0	1	1	No
Penicillium.ochrochloron...2	2.30487	0.76881	1.37239	0.5602	0.575343	0.779925	No
Acephala.sp..W2.5	2.29366	2.42136	1.39832	1.73162	0.083342	0.187923	No
Clydaea.vesicula	2.2498	0.602554	1.75732	0.342883	0.731686	0.860282	No
Paecilomyces.tenuis...7	2.24843	-3.62442	1.69181	-2.14233	0.0321667	0.0961387	No
fungal.endophyte...2	2.22992	0.1324	1.35163	0.0979557	0.921968	0.980973	No
salal.root.associated.fungus.UBCtra1340C...3	2.22598	2.41727	0.975079	2.47905	0.0131732	0.05562	No
Papiliotrema.mangalensis	2.21919	6.24487	4.76831	1.30966	0.190311	0.361591	No
fungal.sp..3.12.4D...4	2.20194	1.23433	3.45912	0.356834	0.721216	0.852638	No
Goffeauzyma.metallitolerans	2.19539	-0.108444	1.72059	-0.0630271	0.949745	0.990714	No
fungal.sp...7	2.07504	-0.214455	1.88902	-0.113527	0.909612	0.973396	No
fungal.sp..mh2746.3...2	2.06458	1.43719	2.55103	0.563376	0.573179	0.779925	No
Ascomycota.sp	1.97724	0.640865	1.26632	0.506084	0.612798	0.779925	No
Chrysosporium..pseudomerdarium	1.97171	2.66909	1.31213	2.03416	0.0419353	0.114998	No
Trichoderma.sp	1.95497	-1.4009	3.3679	-0.415957	0.677442	0.82247	No
Bigelowiella.natans...2	1.94778	-3.8188	1.84469	-2.07015	0.0384382	0.109941	No
Sebacina.sp	1.90429	0.888164	1.69998	0.522456	0.601353	0.779925	No
Hyaloscyphaceae.sp..KO.groupA.2014	1.89253	-3.41256	1.7078	-1.99822	0.0456932	0.118004	No
Trichocladium.griseum...7	1.83441	0	2.06291	0	1	1	No
Chloromonas.sp..Ru.6.8	1.80032	0.59562	1.07044	0.556425	0.57792	0.779925	No
Chloromonas.reticulata...2	1.68152	-0.915775	1.80339	-0.507808	0.611588	0.779925	No
Carteria.crucifera...4	1.66441	3.83675	1.72742	2.22109	0.0263449	0.086871	No
Trichoderma.viride...3	1.66435	-2.72348	1.39019	-1.95907	0.0501041	0.12693	No
Hapalopilus.rutilans...3	1.63639	0.58452	2.97582	0.196423	0.844279	0.951602	No
Aspergillus.caninus	1.63431	-1.33744	2.16378	-0.618104	0.536507	0.749116	No
Tuber.xanthomonosporum...2	1.61214	-3.08975	4.13749	-0.746768	0.455203	0.675598	No
Uroleptus.pisces...4	1.60885	-1.17632	2.149	-0.54738	0.584118	0.779925	No
Occultifur.sp..DMKU.CE36	1.5639	-1.11838	1.84101	-0.607482	0.543531	0.749116	No
Coniochaeta.sp...2	1.53333	-1.1072	1.49759	-0.739323	0.459711	0.675598	No
Oidiodendron.cereale	1.50992	-1.54119	1.62618	-0.947736	0.343264	0.567131	No
Trichocomaceae.sp..PGP2...6	1.4558	0.200416	1.42079	0.14106	0.887823	0.973396	No
Saccharomyces.cerevisiae...4	1.44051	1.25512	1.00841	1.24466	0.213258	0.393935	No
Helotiaceae.sp..3.GM.13.01...2	1.43768	-0.307928	1.46256	-0.210541	0.833246	0.943163	No
Apiotrichum.mycotoxinovorans	1.43427	-1.7439	2.36101	-0.738624	0.460136	#N/A	No
Chrysosporium..pseudomerdarium...3	1.41953	0.306993	1.89703	0.161828	0.871441	#N/A	No
Debaryomyces.hansenii...2	1.41129	0.0544556	2.12547	0.0256205	0.97956	#N/A	No
fungal.sp..Q18	1.40101	-2.30311	1.82111	-1.26467	0.205988	#N/A	No
Aegeritella.tuberculata	1.39674	-2.5365	1.54495	-1.6418	0.100632	#N/A	No
Magnaporthaceae.sp..1.RB.2011...2	1.37328	-0.331357	1.22304	-0.270929	0.786446	#N/A	No
Geotrichum.candidum	1.37212	-2.47635	3.21392	-0.770507	0.440999	#N/A	No
Cryptococcus.sp..P1592...3	1.36533	-1.87661	3.5371	-0.530551	0.59573	#N/A	No
Magnaporthaceae.sp..CC.04.23	1.35236	2.87171	1.42442	2.01606	0.043794	#N/A	No
Penicillium.simplicissimum...4	1.34999	0.281495	1.36002	0.206978	0.836027	#N/A	No
Trichoderma.asperellum...3	1.34558	-3.54387	3.7351	-0.948802	0.342721	#N/A	No
Hymenoscyphus.sp..UBCtra1436C...2	1.32818	0.0527233	1.56225	0.0337482	0.973078	#N/A	No
Cystobasidium.minutum	1.31183	-3.58935	3.20113	-1.12128	0.26217	#N/A	No
Lecanicillium.sp	1.30984	-1.88538	2.07524	-0.908512	0.363608	#N/A	No
Chlorococcum.echinozygotum	1.30577	-2.36346	3.2993	-0.716353	0.473773	#N/A	No
Penicillium.skrjabinii...2	1.28626	1.41576	1.40301	1.00909	0.312932	#N/A	No
Chlorosarcinopsis.eremi...2	1.24521	3.26928	1.55932	2.09661	0.0360278	#N/A	No
Clitopilus.cf..scyphoides.T.774b...4	1.24421	-2.68495	2.08109	-1.29017	0.196993	#N/A	No
fungal.sp..ARIZ.AZ1105...4	1.22561	-0.149171	2.85368	-0.0522733	0.958311	#N/A	No
Penicillium.ochrochloron...6	1.2255	1.42956	1.61873	0.883136	0.377163	#N/A	No
Hydnellum.ferrugipes...2	1.21545	0	4.90415	0	1	#N/A	No
Acrophialophora.levis	1.21258	0.761255	1.59549	0.47713	0.633269	#N/A	No
Helotiales.sp..EF826	1.21217	-1.11911	2.08035	-0.537942	0.590617	#N/A	No
Penicillium.ochrochloron...4	1.21107	1.3632	1.69273	0.805325	0.420632	#N/A	No
Trichocomaceae.sp..PGP2...4	1.20374	-0.00910341	1.23776	-0.00735474	0.994132	#N/A	No
Exophiala.cancerae...3	1.2011	-3.51663	4.86514	-0.722822	0.469789	#N/A	No
Lecanicillium.fungicola...2	1.17894	2.05995	1.88746	1.09139	0.275101	#N/A	No
Galactomyces.reessii...5	1.15696	-0.149162	3.7596	-0.0396749	0.968352	#N/A	No
Arthrobotrys.amerospora	1.155	-2.86926	2.50497	-1.14543	0.252032	#N/A	No
Trebouxia.sp..OTU.I02	1.0918	0.410757	1.67283	0.245547	0.806033	#N/A	No
Helotiales.sp...2	1.08895	1.44313	1.66795	0.865214	0.386921	#N/A	No
Granulicella.mallensis	1.07534	2.44365	1.93118	1.26536	0.205742	#N/A	No
Cyberlindnera.suaveolens	1.07308	-1.94402	4.71935	-0.411925	0.680394	#N/A	No
Ascomycota.sp..SAB.A1B.T	1.0237	2.49706	2.28136	1.09455	0.273714	#N/A	No
cf..Tubulicrinis.sp..5.LR.2015...2	1.02346	-2.65858	3.15936	-0.841491	0.400073	#N/A	No
Neonectria.sp..9c...8	1.01469	-1.61722	2.20854	-0.73226	0.46401	#N/A	No
Operculomyces.laminatus	1.01462	-1.64103	2.18621	-0.750629	0.452876	#N/A	No
Pascua.guehoae...2	1.01251	0.0295597	1.4167	0.0208652	0.983353	#N/A	No
Trichoderma.polysporum...2	0.994873	-0.791678	2.22083	-0.356478	0.721483	#N/A	No
Candida.tropicalis...2	0.982205	-2.31363	2.18715	-1.05783	0.290133	#N/A	No
Tremellomycetes.sp..SS.2018a	0.972984	0	2.72253	0	1	#N/A	No
Solanum.lycopersicum	0.95678	2.69968	2.79933	0.964402	0.334845	#N/A	No
Chlorella.vulgaris...7	0.950473	0.171421	2.79122	0.0614143	0.951029	#N/A	No
Lobulomyces.poculatus	0.941989	-3.01786	3.73329	-0.808367	0.41888	#N/A	No
fungal.sp...5	0.933892	3.92723	4.11155	0.955171	0.339491	#N/A	No
Penicillium.roqueforti...3	0.932798	3.25085	1.7858	1.82039	0.0687002	#N/A	No
Penicillium.wisconsinense	0.926276	3.96476	2.00009	1.98228	0.0474474	#N/A	No
Penicillium.camemberti	0.926252	2.0732	1.80255	1.15014	0.250084	#N/A	No
Sebacinales.sp..5390...2	0.917943	0.0911025	1.31371	0.0693475	0.944713	#N/A	No
Apiotrichum.porosum...5	0.915669	-0.028096	1.6426	-0.0171046	0.986353	#N/A	No
epacrid.root.endophyte.MG110...2	0.910335	0.796308	2.47307	0.321992	0.747459	#N/A	No
fungal.sp..AM0071...4	0.9015	-1.85863	3.05647	-0.608096	0.543124	#N/A	No
fungal.sp..SNB.CN58	0.888341	0.879654	3.13483	0.280606	0.779012	#N/A	No
Exophiala.macquariensis..nom..inval...5	0.886535	-2.2324	1.92097	-1.16212	0.245187	#N/A	No
Lecanicillium.saksenae...3	0.884556	1.47996	1.62514	0.910663	0.362473	#N/A	No
Ophiostomataceae.sp...6	0.882874	-0.870994	2.31955	-0.375501	0.707288	#N/A	No
Coniochaeta.fodinicola	0.876881	2.89983	4.83823	0.599357	0.548935	#N/A	No
Fusarium.solani...4	0.858566	-2.05171	3.39849	-0.603712	0.546035	#N/A	No
Pascua.guehoae...4	0.82676	-2.17668	1.87856	-1.1587	0.24658	#N/A	No
Hyphodiscus.sp..UBCF23770	0.826119	2.68621	2.08708	1.28706	0.198072	#N/A	No
Geomyces.sp..23WI14...2	0.819673	-0.150575	1.70064	-0.0885398	0.929448	#N/A	No
Cryptococcus.sp..C_2_BESC_319b...2	0.783842	1.60328	1.60693	0.997728	0.318411	#N/A	No
Penicillium.simplicissimum...2	0.77141	-1.37954	2.02877	-0.679989	0.496511	#N/A	No
Tomentella.sp..3.MB.2017...7	0.761786	-2.45841	4.87416	-0.504375	0.613998	#N/A	No
Ascomycota.sp..shylm140	0.761571	-1.43172	3.65062	-0.392186	0.694921	#N/A	No
Malassezia.restricta	0.761022	1.81582	1.70823	1.06298	0.28779	#N/A	No
Salvia.personata	0.757108	-0.811968	3.41812	-0.237548	0.812231	#N/A	No
Cladophialophora.sp..V475	0.756494	-0.745436	2.14597	-0.347366	0.728316	#N/A	No
Penicillium.janthinellum...2	0.745817	0.187559	3.75233	0.0499847	0.960135	#N/A	No
Conlarium.sp...3	0.731467	0.20817	2.69248	0.077315	0.938373	#N/A	No
Acephala.sp..JU.A.2...3	0.722372	0.0832435	1.62375	0.0512661	0.959114	#N/A	No
Candida..tunisiensis	0.713571	1.62574	3.07195	0.529222	0.596651	#N/A	No
Bracteacoccus.minor	0.700158	-2.79644	4.87054	-0.574154	0.565863	#N/A	No
Plectosphaerella.cucumerina	0.69649	-2.7834	4.87066	-0.571462	0.567687	#N/A	No
Olpidium.brassicae...2	0.689716	-0.122052	3.76138	-0.0324488	0.974114	#N/A	No
Meira.sp..UFMG.BRO.101B...2	0.671686	1.05105	3.24152	0.324246	0.745752	#N/A	No
fungal.sp..SNB.LAP1.7.5	0.670111	-1.73132	3.89792	-0.444165	0.656923	#N/A	No
Chloropicon.maureeniae...5	0.668227	-2.06178	2.04085	-1.01026	0.312373	#N/A	No
Mucor.heterogamus	0.656975	-0.149181	2.00851	-0.0742746	0.940792	#N/A	No
Candida.sp...in..Saccharomycetales...6	0.654898	-0.477181	2.44675	-0.195026	0.845372	#N/A	No
Coniochaeta.mutabilis...6	0.65132	-1.39736	2.37502	-0.588357	0.556293	#N/A	No
Sakaguchia.dacryoidea	0.645525	-1.07997	2.37594	-0.454543	0.649438	#N/A	No
Oidiodendron.tenuissimum	0.641528	1.16844	2.76245	0.422974	0.672314	#N/A	No
Mariannaea.elegans...4	0.633043	-0.865837	3.30653	-0.261857	0.793432	#N/A	No
Hyaloscypha.variabilis	0.625296	0.21348	1.80032	0.118579	0.905609	#N/A	No
Pseudogymnoascus.sp..APA.2015...5	0.617619	-1.06937	1.87346	-0.570797	0.568137	#N/A	No
Eremochloris.sphaerica	0.614215	-2.22345	3.90902	-0.568799	0.569492	#N/A	No
Pseudogymnoascus.pannorum...6	0.605787	0.171417	1.83364	0.0934846	0.925519	#N/A	No
Penicillium.citreonigrum...2	0.596716	2.22558	2.18829	1.01704	0.309134	#N/A	No
Rhizophagus.sp...in..Fungi...5	0.596233	0.555789	2.59659	0.214046	0.830511	#N/A	No
ericoid.mycorrhizal.sp..PPO.9	0.593095	-1.9293	2.75429	-0.700471	0.483633	#N/A	No
Acephala.sp..8.MV.2011	0.592048	0.462379	4.34873	0.106325	0.915324	#N/A	No
Alcyonium.digitatum...3	0.590882	3.777	4.11172	0.918596	0.358307	#N/A	No
Nowakowskiella.elegans...2	0.5865	0.653586	4.58181	0.142648	0.886568	#N/A	No
Leptolegnia.chapmanii...7	0.582908	0.171424	3.8062	0.0450382	0.964077	#N/A	No
Fusarium.proliferatum...2	0.582561	-1.36134	3.12577	-0.435522	0.663184	#N/A	No
Rhizophydium.sp..1299	0.578656	0	4.90415	0	1	#N/A	No
Geotrichum.candidum...5	0.577443	-0.463552	2.48736	-0.186363	0.85216	#N/A	No
Microidium.phyllanthi...10	0.575807	-0.283112	2.51066	-0.112764	0.910218	#N/A	No
Chlamydomonas.hedleyi	0.567539	2.8392	3.6824	0.77102	0.440695	#N/A	No
Dinobryon.sp	0.563006	3.79865	4.44298	0.854977	0.392564	#N/A	No
Penicillium.variratense	0.562475	3.91362	4.26416	0.917793	0.358727	#N/A	No
Geomyces.sp..23WI14...4	0.56156	1.14499	1.69095	0.677132	0.498322	#N/A	No
fungal.sp..ITS.388aek	0.560127	-2.47419	4.87397	-0.507634	0.61171	#N/A	No
Umbelopsis.autotrophica	0.558635	0	2.99205	0	1	#N/A	No
mycorrhizal.fungal.sp..UAMH.9546	0.552067	-1.55395	4.88813	-0.317904	0.750558	#N/A	No
Triparticalcar.equi	0.547348	4.23704	4.79155	0.884274	0.376548	#N/A	No
Coniochaeta.luteoviridis...3	0.546713	-0.477923	2.74597	-0.174045	0.86183	#N/A	No
Neonectria.sp..EF35a	0.540164	-0.14917	3.8223	-0.0390262	0.968869	#N/A	No
Phialocephala.fortinii...3	0.539494	-2.22086	3.15698	-0.703477	0.481759	#N/A	No
Penicillium.janthinellum...4	0.534617	0.171428	3.6676	0.0467411	0.96272	#N/A	No
Acaromyces.ingoldii...2	0.534247	0.171428	3.73898	0.0458489	0.963431	#N/A	No
Galactomyces.sp...4	0.529371	0.171423	3.13375	0.0547023	0.956376	#N/A	No
Fusarium.asiaticum...4	0.525576	-1.92442	3.87264	-0.496926	0.619241	#N/A	No
Candida..vartiovaarae...2	0.51496	-0.149162	4.7234	-0.0315794	0.974808	#N/A	No
Saccharomyces.cerevisiae...10	0.506633	1.07367	3.04479	0.352626	0.724368	#N/A	No
Capsicum.annuum...2	0.504235	-1.84104	3.17374	-0.580086	0.561857	#N/A	No
Sagenomella.oligospora	0.503347	-1.7087	4.88546	-0.349752	0.726525	#N/A	No
Alcyonium.siderium...3	0.502263	4.25683	4.11925	1.0334	0.301417	#N/A	No
Ascomycota.sp...2	0.493596	-1.70726	2.76481	-0.617497	0.536907	#N/A	No
Trichosporon.sp..EY12114...5	0.492763	-0.149179	2.64706	-0.0563564	0.955058	#N/A	No
fungal.sp..shylm52	0.488171	1.52181	4.80593	0.316652	0.751508	#N/A	No
root.associated.fungal.sp..LP1.5	0.485413	-1.75511	2.05646	-0.853462	0.393403	#N/A	No
Amanita.sp...sp.PAK06	0.478859	-1.42321	2.68851	-0.529367	0.596551	#N/A	No
Halteria.grandinella...2	0.476589	0	4.90415	0	1	#N/A	No
Rhodotorula.sp...2	0.474864	-1.31346	4.89287	-0.268444	0.788357	#N/A	No
Eurotiales.sp	0.472276	1.65412	3.24845	0.509204	0.610609	#N/A	No
Occultifur.sp...6	0.468372	-2.04114	3.05494	-0.668144	0.504041	#N/A	No
Mucor.racemosus...2	0.465648	0	4.90415	0	1	#N/A	No
Salvia.farinacea	0.452678	-1.17295	3.94307	-0.297472	0.766106	#N/A	No
Mortierellaceae.sp..LN07.7.4...2	0.451037	4.24913	4.79129	0.886844	0.375163	#N/A	No
Spirosphaera.floriformis	0.450355	-0.564764	2.37891	-0.237404	0.812343	#N/A	No
Naganishia.randhawae	0.449977	0	3.65107	0	1	#N/A	No
Subulicystidium.oberwinkleri	0.447765	-0.955136	4.87734	-0.195832	0.844742	#N/A	No
Helotiales.sp..EF804	0.446161	-0.696726	4.90229	-0.142123	0.886983	#N/A	No
Dactylellina.drechsleri	0.443948	-1.45616	4.78999	-0.304	0.761128	#N/A	No
Talaromyces.radicus	0.438251	0.470972	2.16124	0.217918	0.827493	#N/A	No
Carteria.crucifera...7	0.437797	2.07822	3.5843	0.579811	0.562042	#N/A	No
Phialocephala.humicola...3	0.436437	-1.32896	3.85826	-0.344446	0.730511	#N/A	No
fungal.sp..3.12.4D...2	0.430353	0.171422	3.11194	0.0550852	0.956071	#N/A	No
Chytridiomycota.sp..Mori.B3...2	0.423738	4.1515	4.79343	0.866081	0.386446	#N/A	No
Fusarium.oxysporum...8	0.419867	-1.49761	4.88917	-0.306311	0.759368	#N/A	No
Occultifur.sp..DMKU.SE134...4	0.419266	0.846028	3.20434	0.264026	0.79176	#N/A	No
Myxotrichaceae.sp..6724.S6	0.412622	2.23909	3.68899	0.606964	0.543875	#N/A	No
Penicillium.sp..FF28	0.411177	1.89081	2.58843	0.730486	0.465093	#N/A	No
Rubus.pruinosus...2	0.409142	-1.17699	3.22148	-0.365358	0.714844	#N/A	No
Fusarium.oxysporum...5	0.408305	0	4.90415	0	1	#N/A	No
Tetrahymena.rostrata	0.40653	3.38185	4.81637	0.702156	0.482582	#N/A	No
Mycosphaerella.ribis	0.405074	0	4.90415	0	1	#N/A	No
Hormiactis.candida	0.403456	0.171417	2.35148	0.0728974	0.941888	#N/A	No
Cladosporium.sinense...3	0.402867	0.795063	2.83186	0.280756	0.778898	#N/A	No
Sporobolomyces.roseus	0.398749	-0.642209	4.59281	-0.139829	0.888795	#N/A	No
Pleurobrachia.globosa...10	0.397794	1.63165	2.59886	0.627833	0.530113	#N/A	No
Hypochnicium.punctulatum	0.39019	-0.861231	4.88179	-0.176417	0.859966	#N/A	No
Volvariella.sp..GDGM41955	0.388913	1.81494	4.51919	0.401607	0.687973	#N/A	No
Fragaria.virginiana	0.38875	0.530535	3.08735	0.171842	0.863562	#N/A	No
Fusarium.merismoides...2	0.375641	0	4.90415	0	1	#N/A	No
Triparticalcar.equi...5	0.371846	0.171421	3.25971	0.0525879	0.95806	#N/A	No
Hordeum.vulgare	0.371742	-0.411191	3.76213	-0.109297	0.912967	#N/A	No
fungal.sp..ARIZ.AZ0940	0.37144	-0.907802	3.81632	-0.237874	0.811979	#N/A	No
Blastobotrys.malaysiensis...2	0.367688	0	3.07574	0	1	#N/A	No
fungal.sp..36.GM.07.10	0.35834	-1.7459	4.88486	-0.35741	0.720785	#N/A	No
Fusarium.tricinctum...7	0.358229	-1.61032	4.88712	-0.329503	0.741776	#N/A	No
Penicillium.sp	0.357948	2.35487	1.97189	1.19422	0.232392	#N/A	No
Lobulomyces.angularis...2	0.356753	2.47366	2.91082	0.849815	0.395428	#N/A	No
Penicillium.sp..C_1_BESC_294d...6	0.356512	-0.906053	4.01173	-0.225851	0.821317	#N/A	No
Cryptococcus.sp..DBVPG.5431	0.353394	-1.25844	4.81153	-0.261546	0.793671	#N/A	No
Boothiomyces.macroporosum...2	0.352029	-1.82162	4.88369	-0.373001	0.709148	#N/A	No
Exobasidiomycetidae.sp..TRXY.41.2...2	0.348475	0	4.90415	0	1	#N/A	No
Geomyces.sp..23WI14...3	0.346778	1.57398	2.5929	0.607035	0.543828	#N/A	No
Ascomycota.sp...4	0.345728	1.49038	3.86542	0.385569	0.699816	#N/A	No
Penicillium.sp..JD.119.1	0.340974	2.81453	3.62773	0.775839	0.437844	#N/A	No
Microidium.phyllanthi...9	0.336379	-0.188312	3.87247	-0.0486283	0.961215	#N/A	No
Trigonopsis.variabilis...3	0.335468	-0.692963	2.82394	-0.245389	0.806155	#N/A	No
Geomyces.sp...in..Leotiomycetes...7	0.331221	0.171424	3.84443	0.0445901	0.964434	#N/A	No
Penicillium.melinii...6	0.330743	-0.149181	3.3495	-0.0445383	0.964475	#N/A	No
Penicillium.canescens...2	0.33034	0	4.87023	0	1	#N/A	No
Kluyveromyces.lactis	0.328122	-1.08896	2.70578	-0.402459	0.687346	#N/A	No
Trichosporon.asahii	0.327723	0	4.90415	0	1	#N/A	No
Debaryomyces.sp..UFMG.CM.Y343...2	0.327723	0	4.90415	0	1	#N/A	No
Byssochlamys.nivea...2	0.325659	0.0628894	4.88402	0.0128766	0.989726	#N/A	No
Ophiostomataceae.sp...5	0.324496	0.171417	2.78653	0.0615163	0.950948	#N/A	No
Ascomycota.sp..N051	0.323618	-0.896015	4.86312	-0.184247	0.85382	#N/A	No
Mortierella.sp..TUFC.20049...2	0.32155	0	4.90415	0	1	#N/A	No
Trichoderma.ghanense	0.317726	0	4.90415	0	1	#N/A	No
Marasmius.nigrobrunneus	0.314382	2.48569	4.66306	0.53306	0.593992	#N/A	No
Saccharomyces.cerevisiae...3	0.314126	-0.897393	3.1791	-0.282279	0.777729	#N/A	No
Tetracystis.intermedia	0.311862	0	4.90415	0	1	#N/A	No
Rhodotorula.sp...3	0.310863	-1.6462	4.88651	-0.336886	0.736203	#N/A	No
fungal.sp..KRP54...2	0.302313	2.63958	4.57788	0.576593	0.564214	#N/A	No
Prunus.dulcis	0.295794	0.17142	4.90026	0.0349819	0.972094	#N/A	No
Mariannaea.elegans...2	0.295663	-0.461904	4.90386	-0.094192	0.924957	#N/A	No
Chalara.holubovae...2	0.294409	0	4.90415	0	1	#N/A	No
Trichocomaceae.sp..PGP2...7	0.289852	0.796712	2.38401	0.334191	0.738236	#N/A	No
Helotiales.sp..108.OG.2012	0.288555	0.794189	3.21606	0.246945	0.804951	#N/A	No
Phialocephala.fortinii	0.28834	0.171407	4.78532	0.0358194	0.971426	#N/A	No
Cylindrocarpon.olidum	0.286239	-1.55007	4.8882	-0.317105	0.751164	#N/A	No
Rhodotorula.sp..ROV10Q4FVU.06...7	0.28443	-0.479906	4.9038	-0.0978642	0.92204	#N/A	No
Malassezia.globosa	0.284389	0	4.90415	0	1	#N/A	No
Oidiodendron.sp..12216	0.283194	-0.384738	4.83862	-0.0795141	0.936624	#N/A	No
Polychytrium.aggregatum	0.282457	1.76889	3.77652	0.468392	0.639505	#N/A	No
Xenochalara.juniperi	0.281113	1.16654	3.19157	0.365507	0.714733	#N/A	No
Penicillium.sp..NRRL.28214	0.276796	0.171416	2.78644	0.0615177	0.950947	#N/A	No
Trichocomaceae.sp..PGP2...8	0.276428	0	3.2189	0	1	#N/A	No
Mucor.racemosus	0.276159	0	4.90415	0	1	#N/A	No
Occultifur.sp..DMKU.CE36...3	0.272993	0.516551	3.21365	0.160737	0.872301	#N/A	No
Naganishia.liquefaciens...4	0.270962	-0.918108	4.90022	-0.187361	0.851378	#N/A	No
Sugiyamaella.sp..BG090816.9.10.1A.3.22...2	0.269439	1.98906	4.84256	0.410745	0.68126	#N/A	No
Fragaria.sp..CFRA.538	0.267678	-0.478753	3.24848	-0.147378	0.882834	#N/A	No
Pseudeurotium.hygrophilum...2	0.267303	-0.479403	3.92449	-0.122157	0.902775	#N/A	No
Torulaspora.delbrueckii	0.267037	-0.149194	4.90415	-0.0304219	0.975731	#N/A	No
Apiotrichum.porosum...4	0.265824	0.171418	3.18036	0.0538988	0.957016	#N/A	No
Ascomycota.sp..L333	0.265085	-0.820743	4.90112	-0.16746	0.867008	#N/A	No
Ascomycota.sp...7	0.264228	0	4.88037	0	1	#N/A	No
Alternaria.alternata...4	0.263705	0	4.90415	0	1	#N/A	No
Filobasidium.globisporum...3	0.263221	0.171403	4.90415	0.0349507	0.972119	#N/A	No
Pochonia.chlamydosporia...2	0.262148	-1.10762	4.89709	-0.22618	0.821061	#N/A	No
Fusarium.sp..1.RJ2014...3	0.25997	-0.45006	3.97101	-0.113336	0.909764	#N/A	No
Hemiurosomoida.longa	0.259655	-0.858175	4.90079	-0.175109	0.860994	#N/A	No
Acephala.sp..JU.A.2...2	0.258651	0.792541	4.90197	0.161678	0.871559	#N/A	No
Mariannaea.lignicola...6	0.257524	-0.826878	4.90107	-0.168714	0.866022	#N/A	No
fungal.sp..WD12a	0.25395	2.31721	4.83518	0.47924	0.631768	#N/A	No
Fusarium.culmorum...4	0.253575	-1.402	4.89103	-0.286647	0.774383	#N/A	No
Acephala.sp..4.MV.2011	0.249075	-0.462249	3.89516	-0.118673	0.905535	#N/A	No
zygomycete.sp..Artz.73	0.24831	1.11314	4.90197	0.227079	0.820362	#N/A	No
Entoloma.vernum	0.247309	-0.952282	4.89971	-0.194355	0.845898	#N/A	No
Coniochaeta.sp..Sib4.1.4	0.245992	0.17142	4.90415	0.0349541	0.972116	#N/A	No
Mucor.sp..BXSN04...2	0.242949	0	4.90415	0	1	#N/A	No
Chaetomium.sp...3	0.240049	0	4.90415	0	1	#N/A	No
Exophiala.xenobiotica...2	0.236735	-0.973826	4.89938	-0.198765	0.842446	#N/A	No
Mucor.sp...2	0.235236	0	4.90415	0	1	#N/A	No
Opisthonecta.sp..FG.2015...3	0.234532	-0.149183	3.9736	-0.0375435	0.970052	#N/A	No
Penicillium.paneum	0.232929	0.185431	4.89954	0.0378466	0.96981	#N/A	No
Sterkiella.nova	0.232928	-0.479913	4.9038	-0.0978657	0.922039	#N/A	No
Penicillium.olsonii...2	0.227501	-0.149179	4.011	-0.0371925	0.970332	#N/A	No
Eurotiales.sp...6	0.226577	1.1147	3.26184	0.341741	0.732546	#N/A	No
Ichthyobodo.cf..necator	0.22389	-0.149186	4.90415	-0.0304204	0.975732	#N/A	No
Trichocladium.griseum	0.223572	0	3.94053	0	1	#N/A	No
Saccharomycetales.sp..LM503	0.21834	-0.908597	4.90033	-0.185415	0.852903	#N/A	No
Exophiala.psychrophila	0.217293	-1.20692	4.8951	-0.246557	0.805251	#N/A	No
Trichoderma.viride...2	0.215918	0.171418	4.04065	0.0424234	0.966161	#N/A	No
Umbelopsis.vinacea...3	0.213967	0.17142	4.00361	0.0428163	0.965848	#N/A	No
Rhizophydium.sp..Barr.436	0.211217	-1.16724	4.89588	-0.238414	0.81156	#N/A	No
Acephala.sp..JU.A.2	0.211071	-0.149186	4.90415	-0.0304204	0.975732	#N/A	No
Asterostroma.sp	0.209018	0	4.90415	0	1	#N/A	No
Penicillium.sp..P7	0.208031	0.171414	4.90415	0.0349529	0.972117	#N/A	No
Mucor.moelleri...5	0.203649	0	4.02118	0	1	#N/A	No
ascomycete.sp..Artz.103	0.199675	0.171415	4.90415	0.0349531	0.972117	#N/A	No
Apiotrichum.lignicola	0.199236	-0.813527	4.90119	-0.165986	0.868168	#N/A	No
Trichoderma.virens...3	0.193164	-0.149184	3.34312	-0.0446242	0.964407	#N/A	No
Trichoderma.harzianum...4	0.189889	1.4931	4.90014	0.304706	0.76059	#N/A	No
fungal.sp..J5.2015...2	0.180718	0.171407	4.90415	0.0349515	0.972118	#N/A	No
Penicillium.aeris...3	0.178763	1.43373	4.90197	0.29248	0.76992	#N/A	No
Mortierella.sp...4	0.173576	0.17142	4.90415	0.034954	0.972116	#N/A	No
Pseudochlorella.pringsheimii	0.166931	0	4.90415	0	1	#N/A	No
Hyalodendriella.betulae	0.165756	0	4.90415	0	1	#N/A	No
Mucor.circinelloides...5	0.0232242	0	4.90415	0	1	#N/A	No
Mortierella.sp..BJ51...2	0	0	0	0	1	#N/A	No
Oxytricha.longigranulosa	0	0	0	0	1	#N/A	No
Vorticella.sp..11.PS.2013	0	0	0	0	1	#N/A	No
Gonostomum.strenuum	0	0	0	0	1	#N/A	No
Geotrichum.sp	0	0	0	0	1	#N/A	No
Hemiamphisiella.terricola	0	0	0	0	1	#N/A	No
Fusarium.sp...6	0	0	0	0	1	#N/A	No
Mortierella.alpina...2	0	0	0	0	1	#N/A	No
